# Supplementary material for: Phenomics for photosynthesis, growth and reflectance in Arabidopsis thaliana reveals circadian and long-term fluctuations in heritability
Source: Plant Methods. 2016 Feb 15;12:14. doi: 10.1186/s13007-016-0113-y (PMC4754911; doi:10.1186/s13007-016-0113-y)
Supplement: Supplementary file 2 — 10.1186/s13007-016-0113-2 Overview of experiments conducted and genotypes used. A list of aliases and geographical origins is also included as well as the number of replicates sown and the experiments each genotype was included in. [file 13007_2016_113_MOESM2_ESM.xlsx]

## Sheet: Overview
Genotype	Alias 1	Alias 2	Country	Latitude (decimal)	Longitude (decimal)	Notes	EXP one 200micromol	EXP two 200micromol	EXP three 200micromol	EXP four 550micromol	20 for comparison	all exps
Alc-0	6988	CS76088	Spain	40.31	-3.22	Natural accession		12
Aledal-11-63	1163		Sweden	56.7	16.5167	Natural accession	4	12
Aledal-14-73	1166		Sweden	56.7	16.5167	Natural accession	4	12
An-2	6996	CS28017	Belgium	51.2167	4.4	Natural accession		16		48	yes
BÃ¥5-1	8259		Sweden	56.4	12.9	Natural accession	4	12
Bay-0	6899	CS76094	Germany	49	11	RIL line from BurxCol population				48
BC354			N/A	N/A	N/A	Natural accession		12		48	yes
Belmonte-4-94	957	CS76095	Italy	42.1167	12.4833	Natural accession				48
Bla-1	7015	CS76097	Spain	41.6833	2.8	Natural accession		12		48	yes
Bor-4	6903	CS76100	Czech	49.4013	16.2326	Natural accession		16		48	yes
Bur-0	5719	CS76105	Ireland	52.9	-9	Natural accession	36	16	100	48	yes	Yes
Can-0	8274	CS76109	Spain	29.2144	-13.4811	Natural accession	28	16		48	yes
Col-0	6909	CS76113	N/A	N/A	N/A	Reference genotype	44	16	104	48	yes	Yes
Dra3-1	8283	CS76117	Sweden	55.76	14.12	Natural accession		12
Eden-2	6913	CS76125	Sweden	62.877	18.177	Natural accession	4	12
Eden-4	8218		Sweden	62.877	18.177	Natural accession	4	12
Ely	7502	CS28631/PHW-31	England	52.39	0.26	Natural accession atrazine resistant	36	8	100	48	yes	Yes
Ga-0	6919	CS76133	Germany	50.3	8	Natural accession		12		48	yes
HolA1 2	9405		Sweden	55.7491	13.399	Natural accession	4	12
Hov1-10	6035		Sweden	56.1	13.74	Natural accession	4	12
Ler-1	6932	CS76164	Poland	52.71	15.23	Natural accession erecta mutant	36	12	100	48	yes	Yes
Lisse	8430	CS76171	Netherlands	52.25	4.5667	Natural accession		12
LL-0	6933	CS76172	Spain	41.59	2.49	Natural accession		12
Mc-0	7252	CS28490	England	54.6167	-2.3	Natural accession		12		48	yes
MNF-Che-2	1925	CS76185	USA	43.5251	-86.1843	Natural accession		12		48
Mt-0	6939	CS76192	Libya	32.34	22.46	Natural accession
Nyl-2	6064		Sweden	62.9513	18.2763	Natural accession	4	12
Pa-2	7291	CS28595	Italy	38.07	13.22	Natural accession		16		48	yes
Pu2-23	6951	CS76215	Czech	49.42	16.36	Natural accession		12		48	yes
Sav-0	7340	CS28725	Czech	49.1833	15.8833	Natural accession		16		48	yes
Shah	6962	CS76227	Tajikistan	38.35	68.48	Natural accession	36	12	100	48	yes	Yes
Sku-30	1552		Sweden	63.0833	18.3667	Natural accession	4	16
T620	6119	CS76240	Sweden	55.7	13.2	Natural accession		12
T680	6123		Sweden	55.8369	13.3033	Natural accession	4	12
T690	6124	CS76241	Sweden	55.8378	13.3092	Natural accession		12
T930	6145		Sweden	55.9497	13.5533	Natural accession	4	12
T950	6147		Sweden	55.9425	13.5675	Natural accession	4	16
TDr-14	6199		Sweden	55.7711	14.1206	Natural accession	4	12
TDr-15	6200		Sweden	55.7714	14.1214	Natural accession	4	16
THÃ– 08	6226		Sweden	62.7994	17.9033	Natural accession	4	16
Ting-1	7354	CS28759	Sweden	56.5	14.9	Natural accession		12		48	yes
Tnz-1		Tanz-1	Tanzania	-2.87389	36.2128	Natural accession		8
TOM 01	6235		Sweden	62.9611	18.3589	Natural accession	4	12
TOM 07	6241		Sweden	62.9614	18.3608	Natural accession	4	16
TOU-A1-43	321	CS76255	France	46.6667	4.11667	Natural accession		12
TOU-A1-67		CS76257	France	46.6667	4.11667	Natural accession				48
Ts-1	6970	CS76268	Spain	41.7194	2.93056	Natural accession		12		48	yes
Tscha-1	7372	CS28779	Sweden	47.0748	9.9042	Natural accession		12
Tur 3	9469		Sweden	57.6511	14.8043	Natural accession	4	16
TV-38	6284		Sweden	55.5796	14.3336	Natural accession	4	12
UKNW06-386	5565	CS76277	England	54.6	-3.1	Natural accession		12		48	yes
Vår2-1	7516	CS76298	Sweden	55.58	14.334	Natural accession	4	12
Wei-0	6979	CS76301	Switzerland	47.25	8.26	Natural accession		12		48	yes
Wil-1	100000	CS76302	Lithuania	54.6833	25.3167	Natural accession				48
Ws-4			Belarus	52.3	30	Natural accession			100
ZdrI 2-25	6449	CS76308	Czech	49.3853	16.2544	Natural accession		12		48	yes
