# Supplementary material for: Phenomics for photosynthesis, growth and reflectance in Arabidopsis thaliana reveals circadian and long-term fluctuations in heritability
Source: Plant Methods. 2016 Feb 15;12:14. doi: 10.1186/s13007-016-0113-y (PMC4754911; doi:10.1186/s13007-016-0113-y)
Supplement: Supplementary file 4 — 10.1186/s13007-016-0113-2 Variances of all design factors and interactions for each trait at 200 µmol m-2 s-1. Separate excel sheets correspond to different traits measured. Raw data and graphs of variance components through time are shown on each excel sheet. [file 13007_2016_113_MOESM4_ESM.xlsx]

## Sheet: Fq-Fm without ely&bc354
	8.396	8.521	8.646	9.396	9.521	9.646	10.396	10.521	10.646	11.396	11.521	11.646	12.396	12.521	12.646	13.396	13.521	13.646	14.396	14.521	14.646	15.396	15.521	15.646	16.396	16.521	16.646	17.396	17.521	17.646	18.396	18.521	18.646	19.396	19.521	19.646	20.396	20.521	20.646	21.396	21.521	21.646	22.396	22.521	22.646	23.396	23.521	23.646
genotype	0.00025007	0.000235893	0.000355803	0.000235983	0.000401093	0.000468358	0.000331032	0.000455847	0.000544566	0.000413979	0.000481819	0.00059556	0.00037311	0.00047115	0.000540459	0.000307775	0.00038827	0.000422582	0.000255268	0.000311723	0.000351998	0.000228889	0.000263444	0.00029707	0.000222328	0.000250426	0.000295324	0.000199411	0.000239075	0.00025678	0.000195479	0.000217443	0.000244194	0.000182219	0.000190304	0.000210085	0.000170169	0.000182771	0.000185104	0.000149017	0.000160233	0.000168435	0.00013795	0.000148979	0.000157399	0.000139567	0.000146799	0.000152133
Exp	8.52e-06	1.4254e-05	8.014e-06	5.278e-06	3.008e-06	0	8.795e-06	3.267e-06	0	0	2.832e-06	5.821e-06	1.1278e-05	1.5449e-05	1.3412e-05	3.985e-06	7.473e-06	1.426e-05	5.108e-06	5.553e-06	1.0626e-05	2.803e-06	2.465e-06	6.224e-06	1.026e-06	0	8.772e-06	0	1.888e-06	1.075e-05	1.2338e-05	1.6217e-05	2.4388e-05	1.2341e-05	9.985e-06	1.9918e-05	2.1253e-05	2.3346e-05	2.8307e-05	2.2208e-05	1.9513e-05	3.6927e-05	2.6377e-05	2.1053e-05	2.6477e-05	1.2049e-05	9.494e-06	1.7926e-05
genotype:Exp	4.5235e-05	1.3258e-05	2.3652e-05	0	2.0395e-05	9.671e-06	2.995e-06	2.442e-06	1.3343e-05	5.964e-06	8.777e-06	2.638e-06	4.411e-06	6.555e-06	5.435e-06	2.719e-06	1.0699e-05	6.698e-06	9.457e-06	4.843e-06	5.692e-06	2.866e-06	8.654e-06	9.006e-06	4.501e-06	8.496e-06	8.548e-06	2.516e-06	4.077e-06	6.53e-06	1.106e-06	5.564e-06	6.672e-06	6.788e-06	9.085e-06	7.698e-06	1.0223e-05	1.0477e-05	1.0506e-05	2.1367e-05	1.3779e-05	1.2325e-05	1.1215e-05	1.0158e-05	6.954e-06	1.176e-05	8.018e-06	7.894e-06
x_within_image	2.986e-06	9.245e-06	9.644e-06	1.0516e-05	5.437e-06	6.258e-06	5.492e-06	7.194e-06	5.389e-06	1.0131e-05	8.419e-06	5.303e-06	8.572e-06	7.108e-06	1.0519e-05	7.474e-06	6.689e-06	6.456e-06	8.25e-06	7.534e-06	7.788e-06	9.115e-06	9.343e-06	8.491e-06	8.601e-06	9.108e-06	8.872e-06	1.0212e-05	8.717e-06	9.736e-06	1.1449e-05	1.1186e-05	1.2277e-05	1.2332e-05	1.3513e-05	1.3746e-05	1.4615e-05	1.4124e-05	1.4771e-05	1.6372e-05	1.519e-05	1.7529e-05	1.9052e-05	1.9414e-05	2.0303e-05	2.1163e-05	2.1307e-05	2.1041e-05
y_within_image	0.000331124	0.000341955	0.000355567	0.000296955	0.000346968	0.000349537	0.00029307	0.000295283	0.000297225	0.000269242	0.000278005	0.0002887	0.000268082	0.00025806	0.0002707	0.000225949	0.000231725	0.000235691	0.000211927	0.000217062	0.000217697	0.000192844	0.000202449	0.000199203	0.000180678	0.000189934	0.000193584	0.000167906	0.000178047	0.000177667	0.000157621	0.000164079	0.000167377	0.000154726	0.000158068	0.000158833	0.000143734	0.000152813	0.000154688	0.000136795	0.00014432	0.000149738	0.00013275	0.00013897	0.000143871	0.000127376	0.000135012	0.000135943
Table.pos	9.508e-06	1.0454e-05	9.934e-06	1.9669e-05	5.334e-06	1.1e-05	9.216e-06	1.0862e-05	1.6381e-05	1.7689e-05	6.773e-06	5.843e-06	1.3652e-05	7.163e-06	7.276e-06	1.1314e-05	4.996e-06	4.94e-06	8.442e-06	5.524e-06	9.29e-06	1.0525e-05	6.051e-06	9.443e-06	8.839e-06	5.485e-06	9.097e-06	6.664e-06	3.724e-06	7.537e-06	5.833e-06	4.024e-06	8.099e-06	5.415e-06	3.815e-06	8.179e-06	5.864e-06	5.685e-06	7.754e-06	6.927e-06	5.169e-06	5.944e-06	3.142e-06	4.056e-06	6.449e-06	4.404e-06	3.583e-06	5.075e-06
x	2.629e-06	0	1.822e-06	1.414e-06	1.047e-06	2.079e-06	2.977e-06	2.253e-06	3.42e-06	1.996e-06	2.115e-06	5.124e-06	1.736e-06	3.501e-06	4.666e-06	2.021e-06	2.924e-06	5.94e-06	5.3e-07	3.574e-06	4.798e-06	1.364e-06	2.465e-06	3.333e-06	1.005e-06	2.309e-06	4.394e-06	1.177e-06	2.647e-06	2.609e-06	1.434e-06	2.547e-06	3.425e-06	1.33e-06	4.012e-06	3.645e-06	2.033e-06	3.147e-06	5.046e-06	2.763e-06	4.616e-06	5.418e-06	3.456e-06	4.683e-06	5.857e-06	3.249e-06	4.183e-06	6.18e-06
y	4.825e-06	9.482e-06	1.0069e-05	1.4102e-05	8.061e-06	1.532e-05	1.6475e-05	1.3285e-05	1.7007e-05	1.334e-05	1.8013e-05	2.1189e-05	1.9803e-05	2.2286e-05	2.5365e-05	1.9945e-05	2.1052e-05	2.8022e-05	2.5457e-05	2.1917e-05	3.502e-05	2.6387e-05	2.8462e-05	3.5361e-05	3.1449e-05	2.6581e-05	3.8913e-05	3.3906e-05	3.0053e-05	4.323e-05	3.29e-05	2.9043e-05	3.9214e-05	3.6856e-05	2.9307e-05	3.8344e-05	3.6544e-05	3.2083e-05	4.0678e-05	3.13e-05	3.0834e-05	3.8442e-05	3.4861e-05	2.8566e-05	3.646e-05	3.2407e-05	3.1604e-05	3.8932e-05
Basin	6.85e-07	0	5.38e-07	5.81e-07	1.109e-06	1.262e-06	1.325e-06	7.61e-07	2.46e-07	1.087e-06	1.521e-06	0	6.59e-07	4.61e-07	0	0	2.98e-07	0	0	0	0	0	0	0	0	0	0	0	0	0	0	0	0	0	0	0	0	0	0	0	0	0	0	0	0	0	0	0
Exp:Basin	0	0	0	5.82e-07	0	1.62e-06	5e-07	1.654e-06	1.73e-07	1.326e-06	1.81e-07	0	8.61e-07	4.97e-07	1.818e-06	9.82e-07	0	2.59e-07	6.19e-07	4.7e-08	0	8.7e-08	0	0	0	0	0	0	0	0	0	0	0	0	0	0	0	0	0	7.5e-08	0	1.65e-07	2.39e-07	1.85e-07	4.03e-07	2.95e-07	6.18e-07	6.54e-07
Exp:Table.pos	1.2627e-05	3.3934e-05	1.6872e-05	1.6584e-05	2.6356e-05	9.308e-06	5.205e-06	1.0086e-05	7.211e-06	7.432e-06	1.3655e-05	1.1554e-05	1.1439e-05	8.38e-06	1.61e-05	7.684e-06	8.109e-06	1.1549e-05	8.986e-06	1.1114e-05	1.1232e-05	7.144e-06	8.966e-06	5.859e-06	6.969e-06	8.45e-06	7.323e-06	8.214e-06	9.479e-06	9.452e-06	9.638e-06	8.491e-06	4.632e-06	6.516e-06	5.797e-06	7.966e-06	4.067e-06	1.475e-06	2.063e-06	3.687e-06	2.205e-06	3.299e-06	6.89e-06	3.891e-06	3.331e-06	6.048e-06	4.052e-06	6.131e-06
Exp:x_within_image	2.032e-06	9e-08	5.38e-07	4.09e-07	4.78e-07	0	2.292e-06	1.88e-06	2.93e-07	2.06e-07	3.58e-07	2.041e-06	2.377e-06	1.781e-06	1.167e-06	1.319e-06	1.865e-06	7.81e-07	2.74e-06	1.836e-06	1.093e-06	1.409e-06	1.736e-06	7.64e-07	1.622e-06	5.62e-07	1.358e-06	8.89e-07	8.06e-07	6.78e-07	9.78e-07	3.98e-07	1.023e-06	6.08e-07	8.94e-07	2.6e-07	4.02e-07	2.61e-07	0	5.43e-07	2.04e-07	5.52e-07	6e-07	1.48e-07	1.58e-07	2.12e-07	0	1.52e-07
Exp:y_within_image	1.09e-07	2.153e-06	2.891e-06	1.03e-06	8.74e-07	2.636e-06	7.36e-07	3.95e-06	7.4e-08	9.59e-07	2.348e-06	4.97e-07	2.478e-06	1.88e-06	0	1.339e-06	7.17e-07	9.52e-07	2.328e-06	1.847e-06	1.101e-06	9.69e-07	1.942e-06	1.103e-06	1.233e-06	1.348e-06	2.164e-06	1.558e-06	2.214e-06	9.58e-07	2.219e-06	2.172e-06	1.66e-06	2.37e-06	2.085e-06	2.477e-06	2.066e-06	1.757e-06	1.741e-06	2.335e-06	1.591e-06	1.854e-06	1.83e-06	1.796e-06	1.447e-06	5.09e-07	9.15e-07	5.97e-07
Exp:x	2.226e-06	5.885e-06	0	0	6.665e-06	1.023e-06	8.66e-07	1.113e-06	4.746e-06	0	9.45e-07	2.356e-06	2.69e-07	1.67e-06	1.635e-06	2.018e-06	1.806e-06	8.6e-07	1.881e-06	1.92e-07	6.5e-07	1.316e-06	4.59e-07	1.965e-06	1.722e-06	2.188e-06	1.562e-06	2.106e-06	9.49e-07	2.873e-06	1.594e-06	1.898e-06	1.521e-06	2.288e-06	2.448e-06	1.339e-06	3.468e-06	3.39e-06	2.38e-06	2.603e-06	2.936e-06	2.81e-06	3.317e-06	3.525e-06	3.83e-06	4.879e-06	4.59e-06	4.084e-06
Exp:y	1.3386e-05	4.918e-06	1.0039e-05	1.1275e-05	4.976e-06	1.07e-05	1.3653e-05	5.869e-06	1.2463e-05	1.3381e-05	7.076e-06	8.249e-06	1.0543e-05	7.866e-06	1.0688e-05	1.1218e-05	1.3878e-05	8.909e-06	1.3184e-05	1.4192e-05	1.0929e-05	1.8223e-05	1.321e-05	1.3759e-05	1.5365e-05	1.358e-05	1.2803e-05	1.5746e-05	1.1072e-05	1.7619e-05	1.4119e-05	1.3952e-05	1.4008e-05	1.995e-05	1.3441e-05	1.1579e-05	2.1929e-05	1.8924e-05	1.5684e-05	1.5099e-05	1.3808e-05	1.6341e-05	1.9785e-05	1.6732e-05	1.6917e-05	1.6096e-05	1.7862e-05	1.6311e-05
Exp:Basin:genotype	0	0	1.084e-06	1.0098e-05	4.988e-06	0	0	4.8e-08	0	0	0	0	0	0	0	0	0	0	0	0	0	0	0	0	0	0	0	0	0	0	0	0	0	0	0	0	0	0	0	0	0	0	0	0	0	0	0	0
genotype:Exp:x_within_image	3.93e-07	0	5.744e-06	0	1.645e-06	0	0	0	0	0	0	0	0	0	0	0	0	0	0	0	0	0	0	0	0	0	0	0	0	0	0	0	0	0	0	0	4.9e-08	0	0	0	0	0	0	0	0	0	0	0
genotype:Exp:y_within_image	1.6229e-05	1.2403e-05	4.282e-06	1.2678e-05	6.82e-07	7.208e-06	0	2.921e-06	0	0	0	4.98e-07	0	0	0	0	0	0	0	0	0	0	0	0	0	0	0	0	0	0	0	0	0	0	0	0	0	0	0	0	0	0	0	0	0	0	0	0
R	0.000529863	0.000489391	0.000444633	0.000371774	0.000355724	0.000331216	0.000245175	0.000248475	0.00027695	0.00018495	0.000227879	0.000237592	0.000184151	0.000194317	0.000218797	0.000167791	0.000184832	0.000196649	0.000153246	0.000167527	0.000185375	0.000148941	0.000157763	0.000168567	0.000139833	0.000159277	0.000165235	0.000137652	0.000149103	0.000169317	0.000138216	0.000143835	0.000157448	0.000136358	0.000143906	0.000151347	0.000130546	0.000138817	0.000147301	0.000130935	0.000134109	0.00014343	0.000128779	0.000128732	0.000137293	0.000121826	0.00012282	0.000130102
convergence	1	1	1	1	1	1	1	1	1	1	1	1	1	1	1	1	1	1	1	1	1	1	1	1	1	1	1	1	1	1	1	1	1	1	1	1	1	1	1	1	1	1	1	1	1	1	1	1
Heritability within experiment 1 (left)	0.169554	0.0831045	0.207156	0.221561	0.328249	0.307467	0.34785	0.395672	0.460579	0.423978	0.421813	0.503969	0.414098	0.45594	0.446812	0.428153	0.421216	0.426932	0.416274	0.439959	0.376246	0.38402	0.418106	0.438378	0.37795	0.381137	0.375599	0.338782	0.387237	0.358345	0.327209	0.371383	0.393903	0.360422	0.416301	0.367342	0.378154	0.396934	0.395286	0.388511	0.421639	0.375623	0.371874	0.407049	0.371975	0.426586	0.413071	0.39344
Heritability within experiment 1 (left)	0.284735	0.179469	0.327572	0.343668	0.458018	0.436483	0.478156	0.525441	0.587031	0.552685	0.550624	0.626509	0.543245	0.582731	0.574227	0.556653	0.550054	0.555494	0.545331	0.567802	0.506387	0.514048	0.547084	0.566315	0.50807	0.511213	0.505747	0.468793	0.517203	0.488566	0.456949	0.501571	0.523718	0.490647	0.545356	0.497554	0.508272	0.526669	0.525065	0.518451	0.550457	0.505772	0.502058	0.536465	0.502158	0.555166	0.54226	0.523266
Heritability within experiment 1 (right)	0.446338	0.32808	0.490463	0.506595	0.614715	0.595236	0.632664	0.673187	0.723495	0.69579	0.6941	0.754298	0.688022	0.720074	0.713268	0.699035	0.693632	0.698089	0.689744	0.708091	0.657036	0.663564	0.691189	0.706888	0.658475	0.661154	0.656489	0.624312	0.66624	0.641668	0.613757	0.652909	0.671738	0.643476	0.689765	0.649451	0.658647	0.674218	0.672871	0.667296	0.693963	0.65651	0.653327	0.682401	0.653413	0.69782	0.687207	0.671358
Heritability within experiment 3 (left)	0.0488008	0.0289735	0.022473	0.0457277	0.0454021	0.074554	0.143126	0.141434	0.184341	0.195806	0.154002	0.160779	0.197202	0.175023	0.189628	0.290244	0.234963	0.246183	0.260053	0.274188	0.204914	0.290551	0.251967	0.233219	0.275036	0.264414	0.25295	0.305298	0.292231	0.293011	0.337369	0.324564	0.316081	0.333812	0.339057	0.317925	0.347826	0.35121	0.322684	0.345814	0.338479	0.33155	0.324764	0.327824	0.321159	0.35074	0.349657	0.328668
Heritability within experiment 3 (left)	0.11507	0.0750424	0.0610776	0.107768	0.106744	0.161631	0.278322	0.275595	0.340805	0.357283	0.295183	0.305574	0.359207	0.327002	0.348355	0.48044	0.410948	0.425627	0.443355	0.460965	0.370072	0.480797	0.433075	0.408638	0.462007	0.448837	0.434332	0.498181	0.4828	0.483728	0.534475	0.520225	0.510611	0.530548	0.53633	0.512712	0.545882	0.54953	0.518106	0.543703	0.535695	0.528038	0.520451	0.523883	0.516383	0.549025	0.547858	0.524827
Heritability within experiment 3 (right)	0.379265	0.282931	0.243646	0.361484	0.358663	0.467772	0.632646	0.629515	0.696604	0.711472	0.651125	0.662053	0.713134	0.683489	0.703462	0.803073	0.755214	0.766075	0.77863	0.790528	0.722497	0.803294	0.771423	0.753464	0.791215	0.782393	0.772315	0.813969	0.804548	0.805127	0.834839	0.826863	0.821324	0.832668	0.835858	0.822546	0.841033	0.842979	0.825653	0.839863	0.83551	0.83127	0.826991	0.828936	0.824665	0.842711	0.84209	0.829468
Heritability within experiment 2 (left)	0.269768	0.353479	0.463991	0.302114	0.523248	0.584664	0.53964	0.628346	0.632858	0.660203	0.643332	0.717489	0.600846	0.694301	0.714426	0.606009	0.673675	0.66772	0.642005	0.666111	0.635548	0.586718	0.629786	0.632896	0.577729	0.601694	0.59221	0.549215	0.579334	0.548997	0.514728	0.563361	0.547282	0.527009	0.540306	0.529559	0.49101	0.530422	0.517081	0.497045	0.507799	0.499485	0.485537	0.520372	0.515511	0.491691	0.495332	0.47658
Heritability within experiment 2 (left)	0.357988	0.443448	0.553071	0.388948	0.60887	0.665055	0.623981	0.703859	0.707765	0.731621	0.716879	0.780299	0.679312	0.760748	0.77773	0.683885	0.743116	0.737993	0.715675	0.736606	0.71002	0.666579	0.704956	0.707691	0.65845	0.680031	0.671526	0.632383	0.659904	0.632182	0.600277	0.645368	0.630601	0.611784	0.624151	0.614163	0.577818	0.614968	0.602488	0.583562	0.593748	0.585879	0.572591	0.605576	0.601013	0.578467	0.581934	0.564001
Heritability within experiment 2 (right)	0.467726	0.549851	0.651493	0.495598	0.700359	0.747999	0.713295	0.779912	0.783053	0.802297	0.790402	0.840591	0.759677	0.825333	0.838596	0.763433	0.811394	0.807318	0.789401	0.806211	0.784821	0.749069	0.780705	0.78293	0.742265	0.760248	0.753191	0.720202	0.743485	0.72003	0.692499	0.73124	0.718679	0.702496	0.713155	0.704553	0.672763	0.705248	0.694425	0.677839	0.686792	0.679881	0.668127	0.697112	0.69314	0.673338	0.676402	0.660473
Heritability all 200 micromol Experiments (left)	0.184309	0.191011	0.303366	0.23468	0.372501	0.437927	0.43962	0.516939	0.556812	0.519717	0.539544	0.602647	0.5064	0.590673	0.601284	0.535024	0.567602	0.580876	0.510979	0.568112	0.524828	0.484095	0.50961	0.522907	0.487341	0.508231	0.505739	0.463269	0.498115	0.471954	0.451493	0.486339	0.484665	0.44694	0.477089	0.45813	0.434887	0.46682	0.456471	0.437489	0.472998	0.452951	0.423814	0.460429	0.449753	0.450301	0.467956	0.454114
Heritability all 200 micromol Experiments	0.245906	0.252525	0.378551	0.302351	0.451847	0.518531	0.520245	0.595745	0.633372	0.59837	0.617144	0.675559	0.585577	0.664635	0.674315	0.612857	0.643365	0.655633	0.58996	0.643838	0.603185	0.563978	0.588647	0.601357	0.567137	0.587324	0.584929	0.543564	0.577579	0.552109	0.53191	0.566162	0.564533	0.527381	0.557139	0.538489	0.515335	0.547063	0.536847	0.517942	0.553133	0.533357	0.50419	0.540762	0.530181	0.530725	0.548181	0.534511
Heritability all 200 micromol Experiments (right)	0.33169	0.337677	0.474471	0.393101	0.548427	0.612522	0.614148	0.683178	0.716283	0.685497	0.702081	0.752415	0.674032	0.743148	0.75136	0.698294	0.724907	0.735457	0.677953	0.725316	0.689739	0.654485	0.676777	0.688117	0.657361	0.675591	0.673441	0.635751	0.666823	0.643624	0.624935	0.656474	0.654991	0.620709	0.648239	0.631051	0.609402	0.63898	0.629528	0.611858	0.644565	0.626284	0.598856	0.633158	0.623323	0.623831	0.640011	0.627357
time	8.396	8.521	8.646	9.396	9.521	9.646	10.396	10.521	10.646	11.396	11.521	11.646	12.396	12.521	12.646	13.396	13.521	13.646	14.396	14.521	14.646	15.396	15.521	15.646	16.396	16.521	16.646	17.396	17.521	17.646	18.396	18.521	18.646	19.396	19.521	19.646	20.396	20.521	20.646	21.396	21.521	21.646	22.396	22.521	22.646	23.396	23.521	23.646
[truncated: 2 more columns]

## Sheet: Fq-Fm with Ely&BC354
	8.396	8.521	8.646	9.396	9.521	9.646	10.396	10.521	10.646	11.396	11.521	11.646	12.396	12.521	12.646	13.396	13.521	13.646	14.396	14.521	14.646	15.396	15.521	15.646	16.396	16.521	16.646	17.396	17.521	17.646	18.396	18.521	18.646	19.396	19.521	19.646	20.396	20.521	20.646	21.396	21.521	21.646	22.396	22.521	22.646	23.396	23.521	23.646
	day8.396	day8.521	day8.646	day9.396	day9.521	day9.646	day10.396	day10.521	day10.646	day11.396	day11.521	day11.646	day12.396	day12.521	day12.646	day13.396	day13.521	day13.646	day14.396	day14.521	day14.646	day15.396	day15.521	day15.646	day16.396	day16.521	day16.646	day17.396	day17.521	day17.646	day18.396	day18.521	day18.646	day19.396	day19.521	day19.646	day20.396	day20.521	day20.646	day21.396	day21.521	day21.646	day22.396	day22.521	day22.646	day23.396	day23.521	day23.646
genotype	0.0011043	0.00148696	0.00168936	0.00119342	0.00163224	0.00188818	0.00132437	0.00181636	0.00206398	0.00159889	0.00195635	0.00219008	0.00178957	0.00212371	0.00226299	0.0017769	0.00209485	0.00220914	0.00186586	0.00198488	0.00220612	0.00176658	0.00194923	0.00206254	0.00172678	0.00187045	0.00203126	0.00165336	0.00179403	0.00197089	0.00158117	0.00170713	0.00188879	0.00163291	0.00174167	0.0018893	0.00158071	0.00171759	0.00187254	0.0015695	0.00169166	0.00183186	0.00155243	0.0016806	0.00181918	0.00154739	0.00160819	0.0017457
Exp	5.93e-07	7.915e-06	1.808e-06	0	1.515e-06	0	8.291e-06	0	0	0	0	0	5.393e-06	8.693e-06	5.666e-06	2.385e-06	4.567e-06	8.968e-06	2.475e-06	3.337e-06	5.851e-06	1.366e-06	9.32e-07	3.844e-06	0	0	4.993e-06	0	4.35e-07	7.24e-06	9.857e-06	1.3695e-05	1.9735e-05	1.0986e-05	8.296e-06	1.6807e-05	1.9515e-05	2.2532e-05	2.7025e-05	2.2027e-05	2.008e-05	3.746e-05	2.7152e-05	2.2268e-05	2.8074e-05	1.0923e-05	9.437e-06	1.6726e-05
genotype:Exp	2.7243e-05	1.257e-05	2.0215e-05	5.873e-06	2.1575e-05	2.6736e-05	1.9019e-05	7.928e-06	1.966e-05	1.1887e-05	1.4194e-05	9.663e-06	8.163e-06	1.0341e-05	1.4657e-05	1.918e-06	1.6163e-05	1.4844e-05	1.0525e-05	5.724e-06	1.2425e-05	6.253e-06	1.0148e-05	1.3359e-05	8.23e-06	9.573e-06	1.1291e-05	3.571e-06	4.79e-06	8.747e-06	7.83e-07	4.722e-06	7.209e-06	5.107e-06	6.876e-06	7.084e-06	8.823e-06	8.215e-06	8.202e-06	2.1129e-05	1.2069e-05	1.0576e-05	1.0629e-05	9.133e-06	5.829e-06	1.2778e-05	7.501e-06	6.595e-06
x_within_image	3.573e-06	7.796e-06	9.289e-06	9.701e-06	5.199e-06	5.973e-06	5.225e-06	6.699e-06	4.594e-06	9.324e-06	7.65e-06	4.837e-06	8.269e-06	6.603e-06	8.726e-06	7.231e-06	5.74e-06	5.577e-06	7.163e-06	6.77e-06	7.011e-06	8.406e-06	8.343e-06	7.338e-06	7.96e-06	8.28e-06	7.962e-06	9.532e-06	7.924e-06	8.948e-06	1.0436e-05	1.0468e-05	1.1515e-05	1.1293e-05	1.2722e-05	1.2924e-05	1.3764e-05	1.3187e-05	1.4028e-05	1.5446e-05	1.4517e-05	1.6735e-05	1.8492e-05	1.885e-05	1.9805e-05	2.0824e-05	2.0839e-05	2.0882e-05
y_within_image	0.000337285	0.000345401	0.000365961	0.000304754	0.000355261	0.000357912	0.000302923	0.000302306	0.000305346	0.000275092	0.000287435	0.000299642	0.00027654	0.000267135	0.00028005	0.000235354	0.00023683	0.000241708	0.00021724	0.000222821	0.000224284	0.000198534	0.000207189	0.000204535	0.000186467	0.000194331	0.000199323	0.000172116	0.000184241	0.000182532	0.00016304	0.000169495	0.000172441	0.0001583	0.000162755	0.000163777	0.000147888	0.000156676	0.000158548	0.000139762	0.000148049	0.000153687	0.000136225	0.000142678	0.000147848	0.000130751	0.000138242	0.000139581
Table.pos	1.0499e-05	8.082e-06	1.0698e-05	2.0928e-05	5.244e-06	1.253e-05	8.275e-06	1.0311e-05	1.6185e-05	1.8016e-05	7.252e-06	6.176e-06	1.3309e-05	7.688e-06	7.507e-06	1.1818e-05	5.804e-06	6.362e-06	9.396e-06	6.457e-06	9.086e-06	1.0729e-05	6.251e-06	8.856e-06	8.277e-06	5.337e-06	9.164e-06	7.294e-06	4.411e-06	7.744e-06	6.704e-06	4.015e-06	8.47e-06	6.197e-06	3.985e-06	7.981e-06	5.96e-06	5.663e-06	7.871e-06	7.748e-06	5.341e-06	6.1e-06	3.246e-06	3.91e-06	6.362e-06	4.682e-06	3.862e-06	5.429e-06
x	2.643e-06	2.56e-07	1.989e-06	1.897e-06	1.309e-06	1.533e-06	3.016e-06	1.331e-06	3.27e-06	1.506e-06	2.072e-06	4.145e-06	1.978e-06	2.797e-06	4.265e-06	1.285e-06	2.741e-06	5.173e-06	1.39e-07	2.727e-06	3.902e-06	8.4e-07	1.629e-06	2.666e-06	7.35e-07	2.003e-06	3.817e-06	7.63e-07	2.317e-06	2.04e-06	9.31e-07	2.308e-06	3.116e-06	1.257e-06	3.809e-06	3.582e-06	1.988e-06	3.184e-06	5.058e-06	2.607e-06	4.638e-06	5.541e-06	3.417e-06	4.917e-06	6.198e-06	3.218e-06	4.329e-06	6.421e-06
y	5.142e-06	9.651e-06	9.043e-06	1.2347e-05	7.568e-06	1.4942e-05	1.7984e-05	1.3182e-05	1.6403e-05	1.3092e-05	1.6621e-05	2.1284e-05	1.9581e-05	2.1646e-05	2.4526e-05	1.8931e-05	2.0714e-05	2.6861e-05	2.4429e-05	2.0575e-05	3.4433e-05	2.511e-05	2.7656e-05	3.4296e-05	3.0867e-05	2.5611e-05	3.7135e-05	3.2245e-05	2.8557e-05	4.1815e-05	3.1277e-05	2.8206e-05	3.721e-05	3.5239e-05	2.8314e-05	3.7164e-05	3.5308e-05	3.1326e-05	3.9177e-05	2.9617e-05	2.9844e-05	3.6913e-05	3.3291e-05	2.7362e-05	3.5014e-05	3.0604e-05	3.0157e-05	3.7091e-05
Basin	5.79e-07	0	6.76e-07	3.62e-07	6.22e-07	8.82e-07	7.61e-07	8.34e-07	1.29e-07	8.29e-07	1.172e-06	0	6.94e-07	2.42e-07	0	0	2.07e-07	0	0	0	0	0	0	0	0	0	0	0	0	0	4.6e-08	0	0	0	0	0	0	0	0	0	0	0	0	0	0	0	0	0
Exp:Basin	0	0	0	6.3e-07	0	1.018e-06	2.87e-07	1.4e-06	7.9e-08	1.193e-06	0	3.72e-07	5.96e-07	4.23e-07	1.282e-06	8.55e-07	0	1.28e-07	4.86e-07	0	0	3.2e-08	0	0	2.5e-08	0	0	0	0	0	0	0	0	0	0	0	0	0	0	1.68e-07	0	1.89e-07	2.15e-07	1.68e-07	3.9e-07	3.08e-07	6.24e-07	6.29e-07
Exp:Table.pos	9.347e-06	3.2928e-05	1.1778e-05	1.1514e-05	2.1076e-05	6.095e-06	4.57e-06	7.669e-06	5.21e-06	7.043e-06	1.2022e-05	1.0213e-05	1.0736e-05	9.385e-06	1.6923e-05	7.745e-06	8.034e-06	1.0259e-05	8.93e-06	1.2802e-05	1.2871e-05	7.801e-06	9.383e-06	7.543e-06	8.744e-06	1.0238e-05	8.242e-06	8.941e-06	1.0715e-05	1.1348e-05	1.0226e-05	9.658e-06	5.864e-06	7.055e-06	6.726e-06	9.211e-06	4.861e-06	2.408e-06	3.431e-06	4.418e-06	3.221e-06	4.488e-06	7.397e-06	4.647e-06	4.333e-06	6.622e-06	4.257e-06	6.714e-06
Exp:x_within_image	1.286e-06	5.1e-08	7.35e-07	6.9e-08	7.36e-07	0	2.719e-06	1.104e-06	9.6e-08	4.22e-07	2.02e-07	1.783e-06	2.096e-06	1.542e-06	1.205e-06	1.145e-06	1.642e-06	8.76e-07	2.829e-06	1.843e-06	1.243e-06	1.578e-06	2.018e-06	8.9e-07	1.677e-06	6.44e-07	1.326e-06	8.96e-07	8.46e-07	7.04e-07	9.76e-07	5.03e-07	9.89e-07	6.87e-07	9.32e-07	3.11e-07	5.36e-07	3.92e-07	0	6.43e-07	3.8e-07	7.84e-07	8.97e-07	3.46e-07	3.67e-07	3.71e-07	0	3.76e-07
Exp:y_within_image	3.63e-07	2.425e-06	3.156e-06	1.41e-06	1.672e-06	2.61e-06	1.308e-06	4.272e-06	8.15e-07	1.133e-06	2.995e-06	1.35e-06	2.944e-06	2.388e-06	6.98e-07	1.808e-06	9.71e-07	1.486e-06	2.789e-06	2.351e-06	1.537e-06	1.43e-06	2.122e-06	1.492e-06	1.383e-06	1.425e-06	2.297e-06	1.62e-06	2.355e-06	1.195e-06	2.452e-06	2.314e-06	2.072e-06	2.512e-06	2.217e-06	2.783e-06	2.145e-06	1.892e-06	1.951e-06	2.406e-06	1.707e-06	1.9e-06	1.886e-06	1.855e-06	1.582e-06	5.48e-07	9.59e-07	6.63e-07
Exp:x	1.354e-06	5.435e-06	0	0	6.105e-06	1.201e-06	8.18e-07	2.498e-06	5.014e-06	0	1.437e-06	2.933e-06	1.37e-07	1.533e-06	2.298e-06	1.928e-06	1.782e-06	9.81e-07	1.995e-06	4.2e-07	1.019e-06	1.27e-06	7.73e-07	2.252e-06	1.545e-06	1.874e-06	1.637e-06	2.014e-06	6.39e-07	2.83e-06	1.376e-06	1.428e-06	1.174e-06	1.691e-06	1.888e-06	5.48e-07	2.664e-06	2.555e-06	1.475e-06	1.795e-06	1.98e-06	1.782e-06	2.634e-06	2.637e-06	2.457e-06	4.126e-06	3.57e-06	3.033e-06
Exp:y	1.5487e-05	3.994e-06	1.0165e-05	1.115e-05	6.388e-06	1.0948e-05	1.2298e-05	6.288e-06	1.2161e-05	1.1413e-05	6.715e-06	7.815e-06	1.1046e-05	6.901e-06	9.414e-06	1.1486e-05	1.2765e-05	9.149e-06	1.2125e-05	1.2214e-05	9.187e-06	1.7026e-05	1.2204e-05	1.2673e-05	1.3898e-05	1.2067e-05	1.1997e-05	1.4712e-05	1.0113e-05	1.6293e-05	1.3796e-05	1.3382e-05	1.3638e-05	1.9482e-05	1.3183e-05	1.1051e-05	2.0774e-05	1.7926e-05	1.5021e-05	1.4084e-05	1.3017e-05	1.5003e-05	1.8468e-05	1.5701e-05	1.5602e-05	1.5176e-05	1.6994e-05	1.5138e-05
Exp:Basin:genotype	0	0	1.93e-06	9.255e-06	6.57e-06	1.004e-06	0	0	0	0	4.6e-08	0	0	0	0	0	0	0	0	0	0	0	0	0	0	0	0	0	0	0	0	0	0	0	0	0	0	0	0	0	0	0	0	0	0	0	0	0
genotype:Exp:x_within_image	1.62e-06	0	4.222e-06	8.952e-06	0	0	0	2.092e-06	0	0	0	0	0	0	2.42e-07	0	0	0	0	0	0	0	0	0	0	0	0	0	0	0	0	0	0	0	0	0	5.05e-07	0	0	0	0	0	0	0	0	0	0	0
genotype:Exp:y_within_image	3.7677e-05	1.0175e-05	8.628e-06	1.3294e-05	6.329e-06	1.1724e-05	3.3e-08	8.202e-06	9.363e-06	2.082e-06	4.281e-06	6.6e-06	4.461e-06	4.078e-06	1.154e-06	3.129e-06	0	0	1.97e-07	0	0	1.039e-06	0	0	1.61e-07	0	0	0	0	0	1.57e-07	0	0	0	0	0	0	0	0	0	0	0	0	0	0	0	0	0
R	0.000533928	0.000494232	0.000445538	0.000381885	0.000360581	0.000332301	0.00026366	0.000253858	0.000279212	0.00019237	0.000228523	0.000239039	0.000185192	0.000192846	0.000225124	0.000166359	0.000184731	0.000198409	0.000156736	0.000170944	0.000189773	0.000152285	0.000164319	0.000173481	0.000142055	0.000164259	0.000169714	0.000141131	0.000156813	0.000176466	0.000144469	0.000151464	0.000163779	0.000141908	0.000151171	0.000157357	0.000133752	0.000145648	0.000152386	0.000136017	0.000139303	0.000148549	0.000132459	0.000133672	0.000141996	0.000125639	0.000129988	0.000135564
convergence	1	1	1	1	1	1	1	1	1	1	1	1	1	1	1	1	1	1	1	1	1	1	1	1	1	1	1	1	1	1	1	1	1	1	1	1	1	1	1	1	1	1	1	1	1	1	1	1
Heritability within experiment 1 (left)	0.748525	0.694128	0.800974	0.78796	0.854224	0.824925	0.862159	0.889378	0.896272	0.910465	0.901398	0.91359	0.89819	0.911148	0.901458	0.910178	0.903832	0.904153	0.910874	0.916269	0.895694	0.905377	0.919906	0.916734	0.911861	0.911962	0.909264	0.904268	0.914194	0.894385	0.896299	0.911481	0.90533	0.902196	0.913202	0.904432	0.897605	0.904647	0.90895	0.898035	0.911668	0.901443	0.89834	0.913273	0.904196	0.906103	0.909813	0.903863
Heritability within experiment 1 (left)	0.82492	0.782942	0.863789	0.854215	0.901965	0.881102	0.907561	0.926454	0.931193	0.940883	0.934704	0.943004	0.932508	0.941347	0.934744	0.940688	0.936366	0.936585	0.941161	0.94482	0.930797	0.93742	0.94728	0.945135	0.941831	0.9419	0.940067	0.936664	0.943415	0.929898	0.931212	0.941573	0.937388	0.935249	0.942742	0.936775	0.932107	0.936922	0.939853	0.932402	0.9417	0.934734	0.932611	0.94279	0.936614	0.937915	0.94044	0.936387
Heritability within experiment 1 (right)	0.892624	0.864569	0.917712	0.911582	0.941648	0.928647	0.945106	0.956636	0.959505	0.965338	0.961624	0.96661	0.960299	0.965617	0.961648	0.965222	0.962624	0.962756	0.965505	0.967696	0.959266	0.963259	0.969165	0.967884	0.965907	0.965948	0.964849	0.962804	0.966855	0.958722	0.959516	0.965752	0.963239	0.961952	0.966452	0.962871	0.960058	0.962959	0.964721	0.960235	0.965828	0.961642	0.960361	0.966481	0.962774	0.963556	0.965073	0.962637
Heritability within experiment 3 (left)	0.678057	0.742401	0.791478	0.758727	0.838656	0.864953	0.860014	0.905294	0.916434	0.916252	0.931026	0.931812	0.932885	0.948083	0.93122	0.955277	0.956081	0.954516	0.949219	0.954706	0.944367	0.953844	0.948567	0.948934	0.954373	0.951391	0.948136	0.953132	0.949402	0.944988	0.951524	0.947335	0.94729	0.94894	0.948841	0.945204	0.95503	0.949148	0.945055	0.94863	0.950014	0.947053	0.95433	0.952012	0.94683	0.952437	0.947197	0.945944
Heritability within experiment 3 (left)	0.817225	0.859314	0.889328	0.869469	0.916643	0.931245	0.928537	0.952847	0.958644	0.958549	0.966133	0.966531	0.967077	0.974739	0.966229	0.978323	0.978721	0.977945	0.975307	0.978039	0.972877	0.977611	0.974981	0.975164	0.977874	0.97639	0.974765	0.977257	0.975398	0.973188	0.976456	0.974364	0.974342	0.975167	0.975118	0.973296	0.9782	0.975271	0.973222	0.975012	0.975703	0.974223	0.977852	0.976699	0.974112	0.976911	0.974295	0.973668
Heritability within experiment 3 (right)	0.94278	0.957427	0.967289	0.960813	0.975876	0.98032	0.979503	0.98672	0.988403	0.988376	0.990555	0.990669	0.990825	0.993	0.990583	0.994009	0.99412	0.993902	0.99316	0.993929	0.992473	0.993809	0.993068	0.99312	0.993883	0.993465	0.993007	0.993709	0.993186	0.992561	0.993484	0.992894	0.992888	0.993121	0.993107	0.992592	0.993974	0.99315	0.992571	0.993077	0.993272	0.992854	0.993876	0.993552	0.992823	0.993612	0.992874	0.992697
Heritability within experiment 2 (left)	0.531916	0.733239	0.775535	0.66347	0.788801	0.838286	0.8009	0.853206	0.854396	0.862405	0.864534	0.886781	0.868656	0.901509	0.906582	0.889971	0.905978	0.902826	0.91332	0.916166	0.907125	0.903767	0.910734	0.909062	0.901292	0.90634	0.897896	0.898043	0.896477	0.890583	0.884387	0.896842	0.893323	0.893977	0.902328	0.899851	0.890438	0.904816	0.905875	0.902395	0.907057	0.907897	0.906879	0.916158	0.916655	0.912371	0.909468	0.906217
Heritability within experiment 2 (left)	0.618226	0.793101	0.827698	0.733764	0.838301	0.877739	0.84801	0.889414	0.890324	0.896581	0.898212	0.915407	0.901412	0.926693	0.930557	0.917856	0.930095	0.927693	0.935676	0.937833	0.930968	0.928411	0.933712	0.932441	0.926523	0.93037	0.923928	0.924041	0.922842	0.918325	0.913562	0.923122	0.920427	0.920928	0.927313	0.925422	0.918214	0.92921	0.930016	0.927364	0.930916	0.931556	0.930781	0.937826	0.938203	0.934956	0.932751	0.930277
Heritability within experiment 2 (right)	0.708795	0.849737	0.876085	0.802932	0.884005	0.913303	0.891266	0.921836	0.922491	0.927053	0.928226	0.940649	0.930547	0.94874	0.951496	0.942407	0.951166	0.949452	0.955138	0.95667	0.951788	0.949964	0.953742	0.952837	0.948616	0.951362	0.946761	0.946841	0.945983	0.942744	0.93932	0.946184	0.944253	0.944612	0.94918	0.947829	0.942665	0.950534	0.95111	0.949217	0.951751	0.952207	0.951655	0.956666	0.956933	0.954626	0.953058	0.951295
Heritability all 200 micromol Experiments (left)	0.700433	0.770093	0.820795	0.775652	0.854588	0.871373	0.869423	0.905799	0.910546	0.91862	0.923584	0.92981	0.925075	0.939086	0.931165	0.941534	0.94316	0.94149	0.942706	0.94735	0.937147	0.9433	0.944394	0.943573	0.943896	0.943759	0.939604	0.942464	0.942379	0.934305	0.938353	0.941229	0.9383	0.938783	0.942734	0.938794	0.939876	0.941502	0.939853	0.937865	0.94239	0.938683	0.941847	0.945725	0.941842	0.943466	0.941967	0.93895
Heritability all 200 micromol Experiments	0.761812	0.820114	0.861613	0.82467	0.888675	0.901943	0.900411	0.928822	0.932488	0.93871	0.942519	0.947285	0.943661	0.95436	0.94832	0.956221	0.957457	0.956188	0.957112	0.960635	0.952883	0.957563	0.958393	0.95777	0.958015	0.957912	0.954754	0.956928	0.956864	0.950717	0.953802	0.955989	0.953761	0.954129	0.957133	0.954137	0.95496	0.956197	0.954943	0.95343	0.956872	0.954053	0.956459	0.959403	0.956456	0.957689	0.956551	0.954256
Heritability all 200 micromol Experiments (right)	0.82285	0.868127	0.899809	0.871618	0.920048	0.929852	0.928726	0.949489	0.952142	0.956633	0.959374	0.962794	0.960193	0.967855	0.963535	0.969183	0.970064	0.969159	0.969818	0.972326	0.9668	0.970139	0.970731	0.970287	0.970462	0.970388	0.968136	0.969687	0.969641	0.965251	0.967456	0.969017	0.967427	0.96769	0.969833	0.967696	0.968283	0.969166	0.968271	0.967191	0.969647	0.967635	0.969353	0.97145	0.96935	0.970229	0.969418	0.967781
time	8.396	8.521	8.646	9.396	9.521	9.646	10.396	10.521	10.646	11.396	11.521	11.646	12.396	12.521	12.646	13.396	13.521	13.646	14.396	14.521	14.646	15.396	15.521	15.646	16.396	16.521	16.646	17.396	17.521	17.646	18.396	18.521	18.646	19.396	19.521	19.646	20.396	20.521	20.646	21.396	21.521	21.646	22.396	22.521	22.646	23.396	23.521	23.646

## Sheet: FqFm mask
	8.396	8.521	8.646	9.396	9.521	9.646	10.396	10.521	10.646	11.396	11.521	11.646	12.396	12.521	12.646	13.396	13.521	13.646	14.396	14.521	14.646	15.396	15.521	15.646	16.396	16.521	16.646	17.396	17.521	17.646	18.396	18.521	18.646	19.396	19.512	19.646	20.396	20.521	20.646	21.396	21.521	21.646	22.396	22.521	22.646
	day8.396	day8.521	day8.646	day9.396	day9.521	day9.646	day10.396	day10.521	day10.646	day11.396	day11.521	day11.646	day12.396	day12.521	day12.646	day13.396	day13.521	day13.646	day14.396	day14.521	day14.646	day15.396	day15.521	day15.646	day16.396	day16.521	day16.646	day17.396	day17.521	day17.646	day18.396	day18.521	day18.646	day19.396	day19.512	day19.646	day20.396	day20.521	day20.646	day21.396	day21.521	day21.646	day22.396	day22.521	day22.646
genotype	8.96536	9.27341	11.866	17.8641	13.2894	16.2377	35.2315	36.1851	42.0991	89.748	104.149	122.694	212.295	222.164	239.244	386.073	400.953	408.892	710.395	705.743	725.823	1239.68	1233.42	1296.91	2071.64	2011.56	2038.12	3081.64	3009.31	3032.65	4529.38	4450.51	4572	7684.78	7617.04	7802.77	12882.6	12841.1	13163.9	21041.1	21049.7	21605.2	32550.1	32212.7	33047.9
Exp	15.0246	9.73841	6.98083	18.5382	8.39995	6.02879	23.0598	17.7549	23.9792	52.4524	68.8972	78.2394	119.908	127.216	148.709	172.843	209.407	243.73	300.6	368.752	429.808	597.446	733.542	814.711	1226.87	1344.11	1440.42	1781.55	1829.37	1996.44	2398.35	2362.98	2531.88	3454.15	3659.53	3989.56	4937.6	5233.62	5489.93	8057.86	8261.95	8346.17	11015.2	11126	12061.6
genotype:Exp	9.01973	14.5832	16.2026	22.4879	29.7713	35.2961	46.4204	56.3637	62.5378	76.6039	79.8785	89.9379	97.8191	110.579	125.557	158.619	167.75	179.384	198.805	204.939	201.837	205.411	214.649	222.018	236.746	272.296	277.109	357.935	392.934	450.911	551.511	602.694	624.93	417.465	346.11	381.619	0.00209053	0.0019728	0.00203242	0.0034033	0.00344523	274.05	160.236	321.626	461.252
x_within_image	0.723011	1.33137	1.52465	1.83814	2.46388	3.00387	3.33037	3.95496	4.46112	6.47809	6.54078	7.09096	9.88969	10.8505	11.4617	15.2945	17.9066	17.6969	26.6942	29.2861	30.5547	46.9939	49.0026	50.574	77.916	80.4034	86.3321	124.882	129.85	130.068	177.265	180.631	174.798	238.156	246.826	241.839	326.599	330.418	314.894	472.496	483.668	450.128	636.118	657.747	643.728
y_within_image	3.34633	4.59315	5.1585	6.63593	8.52061	8.71246	12.1831	14.1574	14.5786	18.4108	21.6274	22.7519	28.6585	31.8638	31.8468	42.1094	44.6938	44.8041	62.492	64.1956	65.4541	96.871	101.852	103.082	153.502	165.395	164.824	241.481	247.976	255.081	363.033	381.515	391.128	529.394	556.65	544.092	768.437	821.054	831.164	1226.54	1291.9	1301.55	1989.57	2074.78	2088.23
Table.pos	0.715275	1.04041	1.44428	1.29535	1.352	1.81318	2.57041	2.7451	4.08245	3.15075	4.5895	5.52407	5.57199	5.98037	7.79212	7.92374	6.71134	5.43887	5.56257	7.10824	6.7769	7.62593	7.04093	6.41373	16.1203	12.0453	12.5269	32.7033	33.7344	30.4356	63.7408	64.201	62.7614	98.3636	94.2452	75.063	109.38	126.61	130.951	211.563	205.642	196.636	168.716	175.974	134.014
x	0.454294	0.677166	0.796035	0.879861	1.4125	1.55309	2.03956	2.37211	2.07268	3.3298	3.45604	3.93855	4.92465	5.30148	6.23375	8.28067	8.3894	9.51372	12.1642	11.8668	13.4068	16.566	16.541	19.9214	23.6692	24.8846	27.2232	36.6723	32.9709	40.8628	55.1145	50.3217	57.6489	87.933	97.0859	114.855	154.19	149.767	158.72	274.187	272.245	305.936	496.235	495.919	543.556
y	0.949824	1.50857	1.70787	1.90897	3.96473	5.06351	5.44969	7.50106	9.25651	14.8417	18.4253	20.806	27.4024	31.8054	35.7268	48.7274	57.7209	65.0085	87.5641	100.735	112.85	154.619	179.216	197.732	285.127	326.839	361.998	515.307	573.345	631.961	878.378	960.626	1043.75	1443.39	1612.07	1755.64	2303.11	2549.74	2715.94	3506.95	3860.91	4176.99	5475.56	5928.59	6351.33
Basin	0.160385	0.193315	0.23921	0.436544	0.446406	0.426406	0.639638	0.512616	1.01459	1.37614	2.00401	2.26779	3.31558	3.93246	4.47851	6.08202	8.54783	9.74622	18.401	20.365	22.6602	40.6233	45.9905	50.6185	89.7615	101.28	114.866	165.217	181.653	202.519	299.084	319.743	352.982	496.919	522.528	554.758	728.452	758.754	786.965	1076.04	1142.75	1209.3	1620.63	1667.17	1707.78
Exp:Basin	0.0526108	0.179293	0.332266	0.288686	0.2721	0.662639	0.837139	1.46498	1.09718	1.73286	1.94101	1.76784	2.21269	2.26233	2.47135	3.54759	3.68028	3.44457	6.95801	8.4922	11.3623	12.4372	14.0539	16.5271	19.9743	22.1944	24.673	21.0994	19.699	18.9798	11.3639	11.4235	7.17889	0.00165743	0.00177962	0.00194288	0.00283814	0.00304931	0.00330435	0.00483814	0.00515135	0.00552977	0.00786964	0.00836705	0.0089512
Exp:Table.pos	3.036e-06	0.517904	0.780424	1.33954	1.67187	1.5344	2.65053	4.10165	4.02337	9.80956	9.88447	9.73363	15.0541	17.8547	17.9409	23.9028	28.5263	32.5246	50.5248	55.4616	65.3822	94.3833	98.0108	111.199	158.319	168.28	179.282	246.392	271.316	286.406	408.248	409.532	441.15	672.498	727.063	786.87	1184.55	1211.98	1334.76	2145.75	2254.19	2362.4	3537.38	3817.04	4016.98
Exp:x_within_image	0.498026	0.770927	0.862186	0.492094	0.936755	1.22301	0.880788	1.50341	1.9535	1.67013	2.55785	2.70244	2.67068	2.69365	2.80743	3.26301	2.77455	2.77478	3.6979	3.74889	3.01874	5.31052	5.93868	5.26512	3.88827	4.24575	3.86555	0.133227	0.000589813	0.000644315	0.00094289	0.00101061	0.00109944	0.00165743	0.00177962	0.00194288	0.00283814	0.00304931	0.00330435	0.00483814	0.00515135	0.00552977	0.00786964	0.00836705	0.0089512
Exp:y_within_image	0.771663	1.49593	1.92133	1.42454	2.68295	3.55682	3.36477	4.50839	5.01916	6.29965	6.72645	7.43346	7.70511	8.81404	9.71983	11.444	13.0023	14.118	18.3235	20.4664	21.1787	26.9128	31.1284	29.2541	36.8175	38.136	40.2197	45.6215	46.473	43.0567	45.1948	42.745	39.6893	46.0467	47.6137	55.0393	36.7595	37.1415	26.7693	0.00483814	0.00515135	0.00552977	0.00786964	0.00836705	0.0089512
Exp:x	0.101112	0.148689	0.199163	0.0685219	4.886e-06	2.4708e-05	4.726e-05	9.72e-06	1.1428e-05	1.7021e-05	1.9819e-05	2.2185e-05	9.0481e-05	3.3814e-05	3.7443e-05	5.3269e-05	5.821e-05	0.00013816	2.78775	2.01019	2.58486	4.24679	4.9406	6.13286	11.064	15.324	19.888	28.4	31.3709	34.576	55.6953	58.8131	73.6035	138.278	129.128	156.441	229.467	245.103	275.567	357.941	377.503	424.61	578.411	587.93	650.901
Exp:y	0.5224	0.551465	1.04999	1.01366	0.737913	0.221824	1.46396	0.909193	1.77857	2.00304	3.67866	3.70817	5.75222	6.09124	6.68558	7.30552	8.91116	9.76321	15.6607	18.5425	20.9879	26.9336	32.8967	36.8985	68.8781	74.9059	85.8145	132.263	150.811	162.648	262.481	278.641	302.47	444.747	476.217	540.398	760.683	825.619	894.748	1277.95	1296.52	1297.98	1865.86	1963.34	2068.28
Exp:Basin:genotype	3.767e-06	2.602e-06	6.298e-06	3.991e-06	4.886e-06	5.922e-06	3.6518e-05	2.676e-05	5.9126e-05	7.066e-06	9.125e-06	1.4733e-05	3.399e-05	2.1937e-05	6.7285e-05	0.000143803	0.00014702	6.4122e-05	5.97415	27.0946	44.8833	55.6706	76.1238	86.5499	165.83	162.4	200.647	314.978	343.828	316.438	526.271	515.854	557.948	872.116	911.278	985.225	1329	1434.78	1580.69	1285.85	1347.39	1068.91	1762.45	1701.44	1674.41
genotype:Exp:x_within_image	1.338e-06	1.4428e-05	1.323e-05	2.4358e-05	2.3858e-05	0.121647	0.158121	4.443e-06	1.1643e-05	7.0416e-05	0.458006	1.97288	0.230292	1.84745	2.51894	2.95452	2.9297e-05	3.62367	0.000133611	0.000142876	0.000188216	0.000264745	0.000332114	0.000522104	0.000669457	0.000488877	3.33498	0.00118929	0.000470054	0.00178718	0.00254288	0.00114963	0.000482104	0.00119587	0.00114895	0.0105242	14.6893	34.3419	134.937	69.5397	61.6922	205.988	105.705	82.4327	115.687
genotype:Exp:y_within_image	8.94e-07	4.533e-06	3.034e-06	1.9803e-05	4.886e-06	5.922e-06	3.461e-05	9.72e-06	1.1428e-05	1.7021e-05	6.5151e-05	9.0121e-05	8.2196e-05	8.8289e-05	0.000149448	0.000192124	0.000272653	0.000303871	0.000500276	0.000381708	0.000623889	0.0006935	0.000926717	0.00104736	0.000127361	0.000141997	0.000157211	0.00336153	0.000246006	0.000284378	0.000413869	0.000471114	0.000546737	34.723	65.691	98.9086	90.9638	114.742	114.886	114.693	169.83	265.054	368.4	387.7	449.421
R	19.1487	25.7091	29.9862	39.4443	48.2872	58.5203	79.4329	96.0544	112.932	168.207	195.853	219.239	306.163	334.15	370.017	526.414	575.236	624.783	928.895	1011.9	1106.43	1667.15	1816.74	1996.27	3009.64	3275.37	3597.77	5389.34	5828.61	6367.19	9317.75	9986.95	10864.8	16378.9	17586.4	19199.8	28046.8	30133.7	32654	47811.1	50906.2	54645.8	77768.7	82684.1	88456.8
convergence	1	1	1	1	1	1	1	1	1	1	1	1	1	1	1	1	1	1	1	1	1	1	1	1	1	1	1	1	1	1	1	1	1	1	1	1	1	1	1	1	1	1	1	1	1
Heritability within experiment 1 (left)	0.408059	0.375429	0.369146	0.373288	0.370096	0.361171	0.412944	0.368741	0.369163	0.384003	0.363261	0.363893	0.35611	0.353068	0.355336	0.359548	0.343514	0.348358	0.349842	0.332025	0.318794	0.336464	0.320736	0.316893	0.328445	0.313038	0.311841	0.321348	0.31645	0.310889	0.306355	0.297752	0.288358	0.288358	0.282561	0.276934	0.277077	0.267794	0.261448	0.267579	0.264413	0.259131	0.262226	0.255807	0.253209
Heritability within experiment 1 (left)	0.533178	0.500984	0.494332	0.49838	0.495059	0.486086	0.537373	0.493592	0.494015	0.508811	0.488083	0.48872	0.480857	0.477771	0.480072	0.484336	0.468028	0.472977	0.47449	0.456215	0.442472	0.460792	0.444499	0.440485	0.452511	0.436447	0.435191	0.445136	0.440023	0.434192	0.429418	0.420312	0.410295	0.410295	0.404075	0.398009	0.398163	0.388096	0.381169	0.387862	0.38441	0.378631	0.382021	0.37498	0.372121
Heritability within experiment 1 (right)	0.675527	0.647904	0.64188	0.645361	0.642384	0.634498	0.678755	0.641034	0.641405	0.65428	0.636193	0.636754	0.629804	0.627063	0.629108	0.632886	0.618355	0.622788	0.624139	0.607689	0.595128	0.611836	0.596991	0.593299	0.604319	0.58957	0.588407	0.597576	0.592872	0.587481	0.583044	0.574523	0.565064	0.565064	0.559143	0.553335	0.553483	0.543768	0.537027	0.543541	0.540186	0.534546	0.537858	0.530965	0.528152
Heritability within experiment 3 (left)	0.158718	0.157539	0.161008	0.233808	0.208898	0.161065	0.220857	0.203514	0.165508	0.17592	0.142071	0.125868	0.137304	0.101792	0.0972938	0.115676	0.0843354	0.0802974	0.101962	0.0737333	0.0684749	0.0769225	0.0558054	0.0477902	0.0699018	0.049215	0.045207	0.06635	0.0505737	0.0472273	0.0705992	0.0569486	0.0525898	0.0648383	0.0548512	0.0526691	0.0755044	0.0682358	0.0633869	0.0826052	0.0772846	0.0737527	0.0889282	0.0829664	0.0791709
Heritability within experiment 3 (left)	0.29272	0.290277	0.294983	0.396918	0.363198	0.294613	0.379292	0.355562	0.301111	0.316382	0.265556	0.240034	0.258085	0.20066	0.193076	0.223576	0.170921	0.1639	0.200918	0.152365	0.143014	0.157988	0.120068	0.105242	0.145561	0.107896	0.100411	0.139206	0.110419	0.104192	0.146803	0.122163	0.11415	0.136488	0.118316	0.114296	0.155492	0.142586	0.13387	0.16792	0.158624	0.152399	0.178838	0.168547	0.161931
Heritability within experiment 3 (right)	0.608923	0.605721	0.61071	0.710216	0.680119	0.61	0.694681	0.672842	0.617161	0.633632	0.575773	0.543166	0.566462	0.487353	0.475712	0.520698	0.439975	0.428051	0.487719	0.407788	0.390716	0.417773	0.346164	0.315172	0.395425	0.320855	0.304668	0.383592	0.326202	0.312905	0.397706	0.350397	0.334011	0.378442	0.342596	0.334315	0.413367	0.389921	0.373431	0.434914	0.41889	0.40785	0.453067	0.435977	0.424652
Heritability within experiment 2 (left)	0.346339	0.313266	0.311743	0.363417	0.304353	0.320623	0.354451	0.337825	0.326214	0.331068	0.320489	0.323997	0.350814	0.345423	0.327769	0.349167	0.331835	0.317777	0.326631	0.312159	0.293321	0.302239	0.281498	0.269614	0.271546	0.246517	0.227533	0.23119	0.209145	0.193448	0.187765	0.174103	0.163342	0.17202	0.155595	0.144644	0.158348	0.145484	0.137734	0.148394	0.137268	0.131818	0.143785	0.132859	0.127033
Heritability within experiment 2 (left)	0.437174	0.399873	0.397562	0.451366	0.389008	0.405905	0.441312	0.423697	0.411395	0.416547	0.405226	0.408818	0.436919	0.431271	0.412787	0.43511	0.417029	0.402225	0.411564	0.396273	0.376167	0.385714	0.363429	0.350533	0.352636	0.325196	0.304097	0.30818	0.283421	0.26558	0.259078	0.243351	0.230866	0.24094	0.221825	0.208969	0.225044	0.209958	0.20081	0.213381	0.200258	0.193796	0.207956	0.195032	0.188103
Heritability within experiment 2 (right)	0.54405	0.504776	0.501923	0.554737	0.492775	0.509447	0.544385	0.52688	0.514603	0.519756	0.508352	0.511849	0.539628	0.534062	0.515798	0.537782	0.519985	0.505245	0.514561	0.499276	0.478926	0.488625	0.465883	0.452557	0.454738	0.426017	0.403544	0.407919	0.381185	0.36162	0.354424	0.336879	0.322804	0.334171	0.31253	0.2978	0.316195	0.298938	0.288377	0.302871	0.287738	0.28023	0.296633	0.281669	0.273587
Heritability all 200 micromol Experiments (left)	0.301086	0.284801	0.294964	0.324649	0.284578	0.274233	0.336093	0.315129	0.301248	0.3328	0.324725	0.318687	0.353388	0.336991	0.328819	0.339356	0.324117	0.318098	0.325769	0.313765	0.300317	0.308332	0.29367	0.284924	0.297297	0.274152	0.262444	0.256653	0.235109	0.223636	0.226249	0.209842	0.19997	0.20461	0.189541	0.181706	0.195774	0.184346	0.175844	0.190578	0.181405	0.174423	0.182619	0.173169	0.167079
Heritability all 200 micromol Experiments	0.367765	0.349148	0.359716	0.391467	0.348226	0.336834	0.403143	0.380789	0.365892	0.399493	0.39089	0.384434	0.421035	0.403813	0.395167	0.406293	0.390179	0.383783	0.391931	0.379165	0.364768	0.373361	0.357615	0.348165	0.361522	0.336465	0.323673	0.317316	0.293496	0.280699	0.28362	0.265209	0.254052	0.259303	0.242202	0.233255	0.249293	0.236274	0.226536	0.243382	0.23291	0.224904	0.234299	0.223462	0.216449
Heritability all 200 micromol Experiments (right)	0.449314	0.428706	0.439422	0.472292	0.427142	0.414977	0.483862	0.460838	0.445359	0.479993	0.471143	0.464473	0.501764	0.48431	0.475474	0.486824	0.470358	0.463781	0.472155	0.459017	0.44408	0.453011	0.43661	0.426693	0.440694	0.414336	0.400725	0.393921	0.368192	0.354214	0.357414	0.337145	0.32475	0.330594	0.31149	0.301414	0.319436	0.30482	0.293809	0.312815	0.301025	0.291958	0.302592	0.29032	0.282334
time	8.396	8.521	8.646	9.396	9.521	9.646	10.396	10.521	10.646	11.396	11.521	11.646	12.396	12.521	12.646	13.396	13.521	13.646	14.396	14.521	14.646	15.396	15.521	15.646	16.396	16.521	16.646	17.396	17.521	17.646	18.396	18.521	18.646	19.396	19.512	19.646	20.396	20.521	20.646	21.396	21.521	21.646	22.396	22.521	22.646

## Sheet: NIR with Ely&BC354
	5	5.125	5.25	5.375	5.5	5.625	5.75	5.875	6	6.125	6.25	6.375	6.5	6.625	6.75	6.875	7	7.125	7.25	7.375	7.5	7.625	7.75	7.875	8	8.125	8.25	8.375	8.5	8.625	8.75	8.875	9	9.125	9.25	9.375	9.5	9.625	9.75	9.875	10	10.125	10.25	10.375	10.5	10.625	10.75	10.875	11
	day5	day5.125	day5.25	day5.375	day5.5	day5.625	day5.75	day5.875	day6	day6.125	day6.25	day6.375	day6.5	day6.625	day6.75	day6.875	day7	day7.125	day7.25	day7.375	day7.5	day7.625	day7.75	day7.875	day8	day8.125	day8.25	day8.375	day8.5	day8.625	day8.75	day8.875	day9	day9.125	day9.25	day9.375	day9.5	day9.625	day9.75	day9.875	day10	day10.125	day10.25	day10.375	day10.5	day10.625	day10.75	day10.875	day11
genotype	1.73925	1.62028	2.18681	3.07075	3.54252	3.8328	9.41692	7.926	8.02461	10.0453	12.3707	16.4101	16.9509	22.3059	26.8004	17.1677	22.1697	24.9175	29.3217	42.6432	38.1323	41.3421	48.6277	36.9495	39.2971	45.5285	56.761	77.1058	79.0566	86.929	105.297	96.3628	86.2727	98.8703	122.291	140.336	153.218	165.328	202.14	198.378	195.387	200.441	238.046	265.665	283.838	308.601	341.365	349.953	330.792
Exp	0.90331	0.946089	1.11826	1.54906	1.80229	2.00059	51.9646	36.1155	40.4211	46.1699	54.0514	74.8721	89.3929	109.223	123.466	84.4925	104.479	115.844	145.604	185.656	154.123	172.225	202.718	134.682	151.195	188.232	230.589	310.855	349.087	381.287	449.098	346.002	337.172	393.693	489.046	611.576	669.989	713.956	802.748	628.916	634.614	668.229	792.359	1020.57	1101.05	1181.94	1304.03	1035.81	1075.63
genotype:Exp	0.90331	0.946089	1.11826	1.54906	1.80229	2.00059	3.11843	1.89006	2.19794	2.14632	3.30534	4.36596	5.03175	4.47693	4.94155	6.09914	6.0488	6.09567	6.66213	6.57714	6.00199	6.09781	6.91665	6.86168	8.69531	9.9443	8.95796	8.72758	12.7024	15.2838	15.5665	11.017	14.352	14.3726	12.0992	20.1532	20.9377	20.4087	18.6506	18.4245	21.8287	19.5878	20.9066	26.2113	28.363	25.9515	35.875	33.3501	38.4122
x_within_image	0.558077	0.566489	0.616234	0.846287	0.848695	0.705194	1.11047	0.869999	0.947083	0.864121	1.15013	1.35316	1.72151	1.6466	1.82635	1.45883	1.50742	1.68298	2.07466	2.37286	1.67397	1.84922	1.96018	2.06742	2.31734	2.39579	2.35667	2.94377	3.47308	3.76998	4.25927	3.88252	3.80702	4.22454	4.41056	5.43996	6.15555	6.16758	6.96859	6.27329	6.6926	6.72995	7.53567	9.01631	9.88486	10.8328	11.5681	11.2617	11.5491
y_within_image	1.08774	1.19035	1.33899	1.8184	2.08006	2.23133	1.87251	1.92492	1.79615	1.98128	2.16159	2.52258	2.65375	2.75179	3.26083	3.14629	3.26032	3.55618	4.18399	4.65745	3.20184	3.62552	4.06678	4.37345	4.57778	4.79147	5.2014	6.3854	6.84281	7.0814	7.92874	8.48368	8.87823	9.37903	9.77186	11.0609	11.7396	11.8295	12.4439	13.4183	14.0457	14.3703	15.4646	16.4597	17.3092	17.9418	19.6539	20.9817	22.7195
Table.pos	0.115428	0.218079	0.202043	0.388854	0.561847	0.707574	0.00132931	1.447e-06	1.158e-06	3.055e-06	2.397e-06	9.66e-07	0.0749962	7.177e-06	0.0149774	3.021e-06	1.478e-06	0.234634	0.147967	3.045e-06	0.137154	0.0991547	0.350638	0.178471	0.210859	0.32723	0.342405	0.603269	0.776519	0.583042	0.673708	0.663807	0.643995	0.647875	0.787933	1.2044	1.51297	1.54791	1.45938	1.82395	2.10006	2.05899	2.64414	2.67259	3.14249	3.33986	4.12987	3.91226	3.56444
x	0.0571303	0.0598359	0.0707252	0.0979715	0.113987	0.126529	0.227028	0.203392	0.160167	0.193494	0.225791	0.285247	0.348307	0.351285	0.416656	0.3348	0.299247	0.333639	0.403375	0.428027	0.425268	0.508515	0.528935	0.371716	0.429023	0.475903	0.532919	0.65591	0.859318	1.0934	1.19926	0.992032	1.00668	1.0817	1.37874	1.38465	1.71293	1.75111	1.67677	1.22813	1.63627	1.77719	1.94229	2.07031	2.55802	2.6137	3.09714	2.06172	2.51932
y	0.0571303	0.0598359	0.169536	0.697467	0.777403	1.0346	1.0258	0.518563	0.438209	0.735493	0.811983	1.33038	1.48148	1.5561	1.76044	1.0564	0.965131	0.91172	1.62277	2.8836	2.43747	2.82417	2.77114	1.88263	2.03006	1.96703	2.74337	4.01791	4.76611	5.51718	6.14503	4.6735	4.28992	4.79635	5.89801	7.85378	9.53021	10.3463	11.0135	7.22356	7.92229	9.02735	11.078	13.4617	15.8543	17.6809	19.3644	13.4113	14.0855
Basin	0.0571303	0.0598359	0.0707252	0.0979715	0.113987	0.126529	0.114809	0.0895237	0.0710245	0.144379	0.130537	0.213871	0.19757	0.171935	0.171031	0.252236	0.25749	0.313575	0.347799	0.44263	0.178246	0.15918	0.219586	0.23891	0.244607	0.265088	0.278305	0.239226	0.341003	0.353442	0.271349	0.469192	0.485778	0.466043	0.549428	0.455352	0.62272	0.68464	0.830587	0.786418	1.02168	0.894587	1.09295	1.6944	1.51166	1.70172	1.78413	1.61311	1.89737
Exp:Basin	0.90331	0.946089	1.11826	1.54906	1.80229	2.00059	0.331563	0.156572	0.227081	0.224808	0.310474	0.251324	0.44413	0.457433	0.557407	0.344943	0.323844	0.346052	0.377013	0.675655	0.642335	0.771451	0.760859	0.730337	0.746011	0.750086	0.690667	1.14151	1.28959	1.24217	1.5499	1.49383	1.31869	1.26252	1.41973	2.2021	2.22349	2.36754	2.36125	2.02267	1.94528	2.232	2.0975	3.02789	3.52794	3.70791	3.98428	3.15946	3.81156
Exp:Table.pos	0.90331	0.946089	1.11826	1.54906	1.80229	2.00059	0.955378	0.506448	0.573503	0.652582	0.93964	1.11841	1.36671	1.49248	1.53684	0.975349	1.42044	1.67216	2.41228	3.27874	1.96897	2.53221	2.64922	1.81002	2.15949	2.65061	3.27624	3.90372	4.09337	4.85206	5.35568	4.62257	3.93637	5.01126	6.69672	7.43042	7.53129	9.34682	9.64936	6.77141	9.15293	9.10563	11.3091	11.358	11.1779	13.012	14.051	11.8401	11.2485
Exp:x_within_image	0.90331	0.946089	1.11826	1.54906	1.80229	2.00059	0.349822	0.339211	0.397741	0.350437	0.390393	0.403938	0.591695	0.631496	0.719281	0.563066	0.604093	0.756427	0.711318	0.818461	0.625016	0.796962	0.800413	0.769113	0.801325	0.883841	1.00069	1.13944	1.17203	1.28032	1.57659	1.23777	1.50419	1.46926	1.52168	1.89203	2.0331	1.73538	1.99951	1.60448	1.60888	1.44578	1.47514	2.04216	1.9756	2.03169	1.9946	1.69793	1.57438
Exp:y_within_image	0.90331	0.946089	1.11826	1.54906	1.80229	2.00059	1.31679	1.26716	1.36383	1.36512	1.26737	1.45417	1.52991	1.75806	1.85009	1.80496	2.14871	2.11156	2.93041	3.0638	2.43748	2.76406	2.98719	3.04283	3.31924	3.40266	3.98931	4.29208	4.20757	4.32098	4.65977	5.02001	4.61823	4.98439	5.30178	5.71288	6.12334	6.57056	7.02301	6.19567	6.40462	6.70273	7.1132	7.72934	7.73341	8.814	9.79649	8.33403	8.63251
Exp:x	0.90331	0.946089	1.11826	1.54906	1.80229	2.00059	0.0331784	0.0202561	0.0448636	0.0363318	0.0107472	1.927e-06	0.0309953	0.0290686	0.0650691	0.099978	0.127527	0.100052	0.0904101	0.112253	0.127369	0.171012	0.294477	0.153612	0.130358	0.27622	0.36588	0.272676	0.187572	0.254432	0.392357	0.0988888	0.506862	0.409715	0.336052	0.771141	0.402101	0.30231	0.620107	0.864555	0.915341	0.904954	0.647612	0.275757	0.201095	0.00010023	0.0970169	1.46367	1.26119
Exp:y	0.90331	0.946089	1.11826	1.54906	1.80229	2.00059	0.398201	0.252956	0.49762	0.513917	0.641134	0.774902	1.03937	1.11019	1.44505	0.765174	1.0148	1.22001	1.37349	1.4333	1.20884	1.08356	1.42169	1.08012	1.08627	1.11572	1.65577	2.43342	2.31002	2.44406	2.80668	2.64337	3.01169	3.23015	3.15746	4.03284	4.18607	3.7349	4.013	3.72893	4.42073	4.28151	4.48266	4.67578	5.22894	5.01112	5.69115	5.05643	6.38679
Exp:Basin:genotype	0.0571303	0.0598359	0.0707252	0.0979715	0.113987	0.126529	5.92e-07	1.086e-06	1.158e-06	1.254e-06	4.878e-06	1.1727e-05	8.307e-06	4.68e-06	2.218e-06	4.404e-06	8.597e-06	1.0887e-05	0.00145211	1.1672e-05	1.3113e-05	0.299191	0.564186	2.055e-06	1.3351e-05	1.628e-06	2.8444e-05	1.12374	0.000713197	1.1646e-05	6.096e-06	6.97162	5.89122	3.86166	7.10964	1.6007e-05	4.3561	10.7227	8.23223	10.1379	5.49669	11.2804	4.17097	4.4366	7.50301	12.3236	9.75681	6.28186	9.44185
genotype:Exp:x_within_image	0.0571303	0.0598359	0.0707252	0.330133	0.5454	0.63397	2.757e-06	4.64e-07	1.69e-06	6.021e-06	5.982e-06	4.961e-06	1.626e-06	3.186e-06	1.418e-06	1.132e-06	2.371e-06	3.564e-06	2.993e-06	8.051e-06	0.165739	0.544452	1.7281	0.382455	3.368e-06	1.6181e-05	1.95625	1.86343	1.25552	0.017315	2.14723	6.419e-06	5.05898	0.868325	1.3637e-05	2.20705	5.885e-06	2.9468e-05	1.76621	8.563e-06	1.6263e-05	1.0058e-05	1.7064e-05	4.1826e-05	8.6512e-05	1.0214e-05	1.09877	6.6051e-05	1.3688e-05
genotype:Exp:y_within_image	0.0571303	0.0598359	0.0707252	0.0979715	0.113987	0.126529	6.64e-07	1.086e-06	1.158e-06	1.254e-06	1.514e-06	1.927e-06	7.629e-06	9.083e-06	1.3628e-05	6.568e-06	1.3351e-05	1.3435e-05	1.6637e-05	1.738e-06	1.733e-06	1.96e-06	2.29e-06	1.513e-06	1.787e-06	1.879e-06	2.374e-06	3.339e-06	3.8861e-05	3.7488e-05	4.993e-06	4.21e-06	3.389e-06	5.647e-06	5.499e-05	2.2089e-05	5.6284e-05	5.4382e-05	3.641e-05	9.177e-06	8.131e-06	8.704e-06	2.8324e-05	6.4807e-05	9.9702e-05	9.544e-06	0.000102556	3.8948e-05	2.6253e-05
R	9.0331	9.46089	11.1826	15.4906	18.0229	20.0059	14.2894	10.7282	11.4474	12.3888	14.9599	19.0473	21.0528	23.8115	26.7958	19.0506	21.603	23.7528	30.2659	39.037	33.7283	37.1105	41.4812	33.1342	35.7071	39.8601	47.3182	60.9957	67.8935	74.8015	82.5141	74.176	73.4492	82.7698	94.0334	114.943	124.77	134.853	148.661	130.183	136.344	144.377	163.715	191.076	211.342	229.406	256.884	218.446	234.897
convergence	0	0	0	0	0	0	1	1	1	1	1	1	1	1	1	1	1	1	0	1	0	0	0	1	1	1	0	0	0	0	0	1	1	0	1	0	1	0	0	1	1	1	0	0	1	1	0	1	1
Heritability within experiment 1 (left)	NA	NA	NA	NA	NA	NA	NA	NA	NA	NA	NA	NA	NA	NA	NA	NA	NA	NA	NA	NA	0.382161	0.40542	0.432345	0.389341	0.390447	0.390153	0.407006	0.414617	0.419507	0.413958	0.416925	0.397243	0.40056	0.408203	0.410455	0.427079	0.41751	0.425448	0.437909	0.437955	0.433756	0.424274	0.437281	0.44467	0.419226	0.426831	0.439349	0.467993	0.462716
Heritability within experiment 1 (left)	NA	NA	NA	NA	NA	NA	NA	NA	NA	NA	NA	NA	NA	NA	NA	NA	NA	NA	NA	NA	0.505186	0.528173	0.554264	0.512328	0.513424	0.513132	0.529726	0.537147	0.541892	0.536506	0.53939	0.52014	0.523405	0.530896	0.533094	0.549205	0.539957	0.547632	0.559587	0.559631	0.555616	0.546501	0.558987	0.566025	0.54162	0.548966	0.560961	0.587976	0.583044
Heritability within experiment 1 (right)	NA	NA	NA	NA	NA	NA	NA	NA	NA	NA	NA	NA	NA	NA	NA	NA	NA	NA	NA	NA	0.650065	0.669881	0.691866	0.656267	0.657215	0.656963	0.671204	0.677502	0.681507	0.67696	0.679397	0.663004	0.665805	0.6722	0.674068	0.687644	0.679875	0.686328	0.696287	0.696323	0.692991	0.685379	0.69579	0.701605	0.681278	0.687444	0.697425	0.719506	0.715515
Heritability within experiment 3 (left)	NA	NA	NA	NA	NA	NA	0.0707242	0.0500557	0.067356	0.0512611	0.0313227	0.0801706	0.104979	0.109747	0.110341	0.0554158	0.1262	0.0667848	0.0493265	0.0916393	0.0956307	0.108525	0.112024	0.119201	0.139481	0.137873	0.0929217	0.12214	0.105457	0.128576	0.12135	0.132796	0.154409	0.127233	0.109964	0.120444	0.12075	0.118368	0.122447	0.130275	0.133926	0.130293	0.112995	0.120444	0.127487	0.125817	0.11935	0.150242	0.179869
Heritability within experiment 3 (left)	NA	NA	NA	NA	NA	NA	0.147434	0.110037	0.141772	0.112371	0.074591	0.164062	0.206264	0.214112	0.215089	0.119717	0.241008	0.140415	0.108474	0.183722	0.190505	0.21207	0.217814	0.229497	0.261668	0.259187	0.185879	0.234209	0.206912	0.244431	0.232887	0.251144	0.284494	0.24232	0.214351	0.231415	0.231847	0.227997	0.234604	0.247065	0.252813	0.247081	0.219237	0.231328	0.242603	0.239928	0.229549	0.278064	0.322019
Heritability within experiment 3 (right)	NA	NA	NA	NA	NA	NA	0.39932	0.326163	0.389281	0.331191	0.245732	0.428733	0.496004	0.507447	0.508857	0.345912	0.544806	0.386363	0.32258	0.461199	0.471935	0.504466	0.512726	0.529076	0.571073	0.568002	0.464615	0.535477	0.496831	0.549031	0.533645	0.557756	0.598381	0.546277	0.50769	0.531631	0.532169	0.526888	0.53593	0.552419	0.559808	0.55243	0.514609	0.53144	0.546555	0.543006	0.528994	0.590793	0.639486
Heritability within experiment 2 (left)	0.283953	0.280435	0.282841	0.30197	0.28847	0.284291	0.277531	0.320026	0.314501	0.323708	0.324555	0.330063	0.309198	0.309262	0.317687	0.362948	0.364371	0.356769	0.334705	0.331178	0.338479	0.325415	0.336207	0.381651	0.378819	0.374508	0.356432	0.345199	0.327005	0.333874	0.351002	0.371448	0.356455	0.348583	0.343727	0.339464	0.341709	0.337405	0.355671	0.406395	0.387681	0.380686	0.383683	0.365928	0.362149	0.354783	0.359233	0.424414	0.395083
Heritability within experiment 2 (left)	0.367355	0.363556	0.36606	0.386392	0.371886	0.36738	0.360066	0.405595	0.39978	0.409452	0.410261	0.415999	0.39398	0.393962	0.402872	0.450135	0.451599	0.443788	0.420838	0.417062	0.424655	0.410949	0.422279	0.469207	0.466322	0.461919	0.443338	0.431663	0.412622	0.419836	0.437691	0.458764	0.443337	0.435181	0.43013	0.425684	0.428026	0.423532	0.442526	0.494187	0.475311	0.468201	0.471251	0.453101	0.449212	0.441608	0.446206	0.512165	0.482803
Heritability within experiment 2 (right)	0.471458	0.46756	0.470053	0.490592	0.47582	0.471209	0.463691	0.509904	0.504114	0.513725	0.514465	0.520119	0.498157	0.49807	0.506988	0.553499	0.554915	0.547364	0.524884	0.521089	0.528547	0.51498	0.526204	0.571777	0.569018	0.5648	0.54685	0.535434	0.516643	0.523792	0.541331	0.56175	0.546831	0.538879	0.53393	0.529561	0.531865	0.527441	0.546042	0.59541	0.577576	0.570798	0.57371	0.556292	0.552532	0.545149	0.549618	0.612182	0.584682
Heritability all 200 micromol Experiments (left)	0.283953	0.280435	0.282841	0.30197	0.28847	0.284291	0.586977	0.596684	0.596932	0.606169	0.611779	0.618926	0.627313	0.637484	0.645354	0.642946	0.666364	0.671852	0.66218	0.651908	0.680927	0.679128	0.689381	0.650645	0.675246	0.696099	0.696721	0.706369	0.695909	0.704442	0.715891	0.681716	0.677129	0.689766	0.698734	0.714725	0.716288	0.712496	0.720924	0.715009	0.707459	0.703337	0.712613	0.727198	0.724699	0.720128	0.718039	0.71731	0.714848
Heritability all 200 micromol Experiments	0.367355	0.363556	0.36606	0.386392	0.371886	0.36738	0.661024	0.669932	0.670199	0.678572	0.683623	0.690042	0.697572	0.706648	0.713645	0.711516	0.732223	0.737008	0.728518	0.719441	0.736913	0.735318	0.744403	0.70984	0.731868	0.750339	0.750879	0.759357	0.750157	0.757659	0.767681	0.737607	0.733531	0.744735	0.752643	0.766662	0.76802	0.764707	0.772065	0.766903	0.760296	0.756679	0.764808	0.777515	0.775343	0.771363	0.769543	0.768908	0.766759
Heritability all 200 micromol Experiments (right)	0.471458	0.46756	0.470053	0.490592	0.47582	0.471209	0.739546	0.747151	0.747405	0.754472	0.758711	0.764081	0.770372	0.777908	0.783693	0.781941	0.798957	0.802841	0.795914	0.788461	0.793276	0.791933	0.799569	0.770313	0.789024	0.804543	0.804989	0.812056	0.804382	0.810639	0.818962	0.793855	0.79042	0.799842	0.806458	0.818117	0.819236	0.816491	0.822584	0.818311	0.812827	0.809817	0.816574	0.827077	0.825285	0.821998	0.820495	0.81997	0.818191
time	5	5.125	5.25	5.375	5.5	5.625	5.75	5.875	6	6.125	6.25	6.375	6.5	6.625	6.75	6.875	7	7.125	7.25	7.375	7.5	7.625	7.75	7.875	8	8.125	8.25	8.375	8.5	8.625	8.75	8.875	9	9.125	9.25	9.375	9.5	9.625	9.75	9.875	10	10.125	10.25	10.375	10.5	10.625	10.75	10.875	11
[truncated: 98 more columns]

## Sheet: NIR without Ely&BC354
	5	5.125	5.25	5.375	5.5	5.625	5.75	5.875	6	6.125	6.25	6.375	6.5	6.625	6.75	6.875	7	7.125	7.25	7.375	7.5	7.625	7.75	7.875	8	8.125	8.25	8.375	8.5	8.625	8.75	8.875	9	9.125	9.25	9.375	9.5	9.625	9.75	9.875	10	10.125	10.25	10.375	10.5	10.625	10.75	10.875	11
	day5	day5.125	day5.25	day5.375	day5.5	day5.625	day5.75	day5.875	day6	day6.125	day6.25	day6.375	day6.5	day6.625	day6.75	day6.875	day7	day7.125	day7.25	day7.375	day7.5	day7.625	day7.75	day7.875	day8	day8.125	day8.25	day8.375	day8.5	day8.625	day8.75	day8.875	day9	day9.125	day9.25	day9.375	day9.5	day9.625	day9.75	day9.875	day10	day10.125	day10.25	day10.375	day10.5	day10.625	day10.75	day10.875	day11
genotype	1.76862	1.65657	2.21007	3.05799	3.54471	3.84479	10.2014	8.0604	7.71901	10.2041	13.2646	16.4358	16.8285	23.1331	29.182	17.2486	23.7562	26.4013	30.7519	43.9796	37.385	39.6458	46.7977	36.7669	40.0992	46.9457	55.967	72.7446	74.8468	81.4424	100.944	96.232	84.2478	96.2179	118.459	131.5	142.574	154.464	188.413	194.849	191.14	194.23	227.792	244.596	257.279	280.67	309.661	336.064	314.086
Exp	0.912742	0.955488	1.12744	1.55922	1.8187	2.01756	57.2094	37.7107	40.646	48.1822	59.4445	80.2113	95.4114	118.71	139.609	87.0326	112.647	124.565	156.946	203.268	164.08	181.871	214.494	139.723	159.459	200.488	243.281	329.106	370.897	404.482	479.192	366.597	354.594	417.145	518.355	650.997	710.497	759.894	849.93	669.032	675.576	709.455	833.152	1077.67	1162.5	1246.3	1378.64	1090.29	1135.73
genotype:Exp	0.912742	0.955488	1.12744	1.55922	1.8187	2.01756	2.37812	2.07895	2.8352	2.37782	2.759	4.162	4.79539	3.62444	2.5755	6.9919	5.63866	5.71122	5.97908	4.87688	5.253	5.90125	6.28793	7.54617	8.87048	9.2853	9.01531	8.16528	11.0329	15.5308	13.1249	10.4769	15.1074	13.2764	11.2252	18.3452	20.885	19.2292	18.6308	17.5676	21.1111	20.0358	22.4116	26.9773	31.6451	30.217	40.783	38.3924	44.3618
x_within_image	0.568386	0.575305	0.640631	0.870255	0.883551	0.775986	1.08309	0.852328	0.938441	0.861493	1.14764	1.4104	1.76772	1.73081	1.87123	1.47281	1.4927	1.69531	2.12305	2.44348	1.61517	1.82228	1.93679	2.07564	2.31582	2.38152	2.322	2.9356	3.46575	3.69745	4.26766	3.94859	3.81232	4.14176	4.47549	5.48912	6.20644	6.11852	6.9608	6.43253	6.85147	6.86015	7.76263	8.99062	9.85976	10.8826	11.6764	11.4583	11.7725
y_within_image	1.10114	1.20423	1.36287	1.85136	2.11219	2.26959	1.87397	1.90358	1.77348	1.98797	2.19418	2.55674	2.66187	2.80278	3.35354	3.14653	3.33013	3.62134	4.2177	4.71243	3.22579	3.65832	4.09678	4.43547	4.61214	4.83587	5.26851	6.53801	6.95764	7.23054	8.1274	8.55959	9.08763	9.63104	9.99882	11.4077	12.1046	12.2302	12.8304	13.7672	14.3635	14.7216	15.8115	16.9785	17.7661	18.5423	20.3283	21.6272	23.2527
Table.pos	0.0953332	0.21171	0.191624	0.359828	0.526268	0.699057	1.066e-06	1.119e-06	1.195e-06	3.118e-06	2.082e-06	1.072e-06	0.10598	8.168e-06	0.0403674	3.649e-06	1.685e-06	0.23917	0.222809	9.083e-06	0.106248	0.0694959	0.337466	0.21014	0.21667	0.330814	0.396994	0.630303	0.762001	0.59458	0.569015	0.655061	0.674661	0.617797	0.755061	1.15498	1.43775	1.49795	1.44332	1.815	2.02795	1.96104	2.60832	2.61572	3.15632	3.3393	4.06329	3.90842	3.4899
x	0.0577269	0.0604304	0.0713054	0.0986136	0.115025	0.127602	0.242972	0.202237	0.158556	0.198014	0.232205	0.276908	0.331045	0.310968	0.414481	0.305283	0.287567	0.332665	0.406463	0.432246	0.437759	0.524891	0.537793	0.405544	0.459649	0.51405	0.577106	0.70962	0.912967	1.16903	1.28301	1.08386	1.09519	1.16603	1.49489	1.51032	1.85084	1.90182	1.87174	1.32225	1.75208	1.94428	2.14332	2.23019	2.82208	2.85496	3.41149	2.22976	2.79215
y	0.0577269	0.0604304	0.129226	0.611048	0.719757	0.940368	0.998809	0.483158	0.431016	0.688526	0.808857	1.3464	1.45704	1.51113	1.63522	1.02894	0.959766	0.898336	1.55029	2.95999	2.43755	2.84262	2.80177	1.85717	2.03186	1.96756	2.71914	4.03803	4.75242	5.51509	6.22733	4.69484	4.25578	4.78093	5.93175	7.94492	9.60874	10.4269	11.0878	7.26078	8.05557	9.06254	11.153	13.6204	16.022	17.8913	19.5326	13.4894	14.299
Basin	0.0577269	0.0604304	0.0713054	0.0986136	0.115025	0.127602	0.0880342	0.0760151	0.0524759	0.118483	0.0940586	0.19149	0.189856	0.158978	0.161391	0.251087	0.250863	0.297601	0.332777	0.413995	0.145695	0.121099	0.180617	0.209276	0.209516	0.223654	0.233695	0.203729	0.302823	0.316866	0.195141	0.450642	0.454125	0.427042	0.520208	0.354535	0.547004	0.65057	0.769066	0.774274	0.984011	0.870046	0.995227	1.59715	1.41517	1.64302	1.65464	1.51534	1.78573
Exp:Basin	0.912742	0.955488	1.12744	1.55922	1.8187	2.01756	0.371216	0.183777	0.262231	0.268094	0.364521	0.285031	0.465775	0.491219	0.584338	0.388301	0.36005	0.392286	0.44479	0.728578	0.689184	0.825532	0.797259	0.778249	0.823412	0.82795	0.783156	1.19908	1.36188	1.34084	1.64758	1.57162	1.39512	1.34215	1.49002	2.37557	2.40495	2.53596	2.55537	2.17422	2.13002	2.40001	2.30921	3.22378	3.7238	3.88556	4.25238	3.47253	4.11737
Exp:Table.pos	0.912742	0.955488	1.12744	1.55922	1.8187	2.01756	0.988067	0.495553	0.553194	0.640902	0.967519	1.1465	1.35979	1.53038	1.53572	0.952077	1.44632	1.71686	2.39156	3.28228	2.04418	2.5888	2.70469	1.77166	2.16928	2.709	3.24114	3.86128	4.16287	4.86253	5.47122	4.72697	3.96929	5.06117	6.78207	7.56562	7.6654	9.49679	9.63932	6.90465	9.13569	9.13216	11.2492	11.2605	10.9908	12.908	13.9977	11.7578	11.2202
Exp:x_within_image	0.912742	0.955488	1.12744	1.55922	1.8187	2.01756	0.39839	0.378947	0.425389	0.372668	0.415081	0.442452	0.638087	0.672128	0.786276	0.603077	0.664676	0.801795	0.774575	0.911731	0.74594	0.926246	0.901268	0.867961	0.859515	0.93804	1.07927	1.30601	1.35447	1.5063	1.79209	1.41335	1.67886	1.68768	1.73055	2.18665	2.39918	2.10621	2.35734	1.89282	1.91942	1.76035	1.76843	2.42972	2.36374	2.38147	2.41429	2.09028	1.93267
Exp:y_within_image	0.912742	0.955488	1.12744	1.55922	1.8187	2.01756	1.37532	1.31902	1.44754	1.39424	1.29507	1.53496	1.62393	1.82089	1.90999	1.90661	2.18979	2.15133	3.00755	3.21581	2.54808	2.87844	3.11865	3.13858	3.36145	3.43637	4.04486	4.44184	4.42793	4.47242	4.82711	5.24397	4.80421	5.194	5.47906	5.90162	6.28733	6.74006	7.24635	6.29607	6.56075	6.85313	7.35085	8.01028	8.03287	9.13371	10.1252	8.64458	9.00257
Exp:x	0.912742	0.955488	1.12744	1.55922	1.8187	2.01756	0.031162	0.0309118	0.0569058	0.0431806	0.0249988	1.984e-06	0.0410996	0.0560951	0.0629043	0.138521	0.155399	0.127889	0.119869	0.139412	0.131775	0.170553	0.318125	0.137721	0.151354	0.305931	0.403413	0.256445	0.179368	0.267845	0.395409	0.104289	0.518218	0.401019	0.316733	0.733695	0.358058	0.287506	0.542111	0.836736	0.895914	0.862936	0.627342	0.250449	0.0715658	6.0892e-05	7.9e-05	1.36309	1.12019
Exp:y	0.912742	0.955488	1.12744	1.55922	1.8187	2.01756	0.350688	0.253099	0.460131	0.518173	0.586242	0.708099	1.04256	1.09277	1.49629	0.71909	0.918846	1.11848	1.31605	1.3375	1.17777	1.05098	1.37208	1.07016	1.03789	1.04445	1.62289	2.43105	2.31445	2.45882	2.73566	2.48887	2.9359	3.06761	2.95437	3.83699	3.98248	3.4545	3.87207	3.49671	4.31663	4.24775	4.34714	4.49183	5.10222	4.84955	5.55236	4.90285	6.13352
Exp:Basin:genotype	0.0577269	0.0604304	0.0713054	0.0986136	0.115025	0.127602	6.42e-07	1.119e-06	1.195e-06	1.297e-06	3.288e-06	1.1983e-05	2.564e-06	7.09e-06	5.13e-06	3.229e-06	8.708e-06	1.0674e-05	0.000105986	1.3854e-05	0.647925	1.22978	1.64496	0.297279	1.105e-05	2.628e-06	4.9887e-05	2.52171	2.28912	0.143494	1.84471	7.74186	6.73444	4.97887	8.25184	1.76995	5.94972	11.6479	9.62721	11.0794	6.73124	12.3588	6.67907	8.50191	10.8204	15.3931	13.5063	8.95964	12.1803
genotype:Exp:x_within_image	0.0733097	0.0604304	0.0713054	0.376568	0.611096	0.6617	1.203e-06	2.133e-06	1.028e-06	2.899e-06	8.524e-06	6.786e-06	4.078e-06	5.337e-06	6.562e-06	1.81e-06	5.333e-06	6.581e-06	7.019e-06	1.2321e-05	0.737767	0.997049	2.52925	0.595058	0.108587	7.372e-06	3.04291	3.28295	3.24675	1.24076	3.52416	5.707e-06	6.23919	3.85729	5.869e-06	3.94638	3.4471e-05	1.86194	4.34837	5.475e-06	4.8833e-05	8.567e-06	2.9602e-05	2.98157	2.48861	1.43762	4.42504	0.89598	0.000116433
genotype:Exp:y_within_image	0.0577269	0.0604304	0.0713054	0.0986136	0.115025	0.127602	7.61e-07	2.137e-06	1.195e-06	1.297e-06	1.565e-06	1.984e-06	9.199e-06	1.1804e-05	1.5477e-05	7.411e-06	9.74e-07	9.96e-07	1.976e-05	1.874e-06	1.981e-06	2.239e-06	2.807e-06	1.721e-06	2.139e-06	2.265e-06	2.748e-06	3.816e-06	1.6082e-05	1.3025e-05	2.3691e-05	8.766e-06	3.81e-06	2.4018e-05	2.3161e-05	4.7713e-05	5.297e-06	8.1746e-05	6.4212e-05	3.9667e-05	3.6759e-05	4.2097e-05	6.6118e-05	0.00010558	2.238e-05	5.4209e-05	0.000161025	7.6973e-05	7.3591e-05
R	9.12742	9.55488	11.2744	15.5922	18.187	20.1756	14.7103	11.0557	11.8127	12.8161	15.4701	19.6082	21.6508	24.5217	27.6409	19.6491	22.4015	24.6216	31.3944	40.3354	34.3968	37.8915	42.4194	33.9823	36.8256	41.1638	48.6971	62.4696	69.1084	76.5763	84.4047	76.26	75.3541	84.6639	96.8081	117.737	128.243	138.302	152.611	134.151	140.459	148.701	168.442	195.698	217.003	235.688	263.516	224.494	241.935
convergence	0	0	0	0	0	0	0	1	0	1	1	1	1	1	0	1	1	1	0	1	0	1	1	0	0	1	0	1	1	0	0	0	1	0	1	0	0	0	1	0	0	0	1	0	1	1	1	1	1
Heritability within experiment 1 (left)	NA	NA	NA	NA	NA	NA	NA	NA	NA	NA	NA	NA	NA	NA	NA	NA	NA	NA	NA	NA	0.367225	0.385509	0.406837	0.373839	0.378529	0.378981	0.392217	0.388808	0.394525	0.386994	0.391957	0.37753	0.381172	0.388909	0.389095	0.398664	0.386481	0.396036	0.404064	0.405891	0.405331	0.401775	0.404386	0.408824	0.381501	0.390216	0.404277	0.442675	0.43681
Heritability within experiment 1 (left)	NA	NA	NA	NA	NA	NA	NA	NA	NA	NA	NA	NA	NA	NA	NA	NA	NA	NA	NA	NA	0.494989	0.513178	0.534061	0.5016	0.506266	0.506715	0.519784	0.516432	0.522049	0.514643	0.51953	0.505274	0.508888	0.516531	0.516714	0.5261	0.514138	0.52353	0.531366	0.533142	0.532598	0.529137	0.531679	0.535989	0.509214	0.517818	0.531573	0.568365	0.562817
Heritability within experiment 1 (right)	NA	NA	NA	NA	NA	NA	NA	NA	NA	NA	NA	NA	NA	NA	NA	NA	NA	NA	NA	NA	0.64579	0.661477	0.67916	0.651522	0.655548	0.655934	0.667109	0.664255	0.669031	0.662729	0.666892	0.654693	0.657802	0.66434	0.664496	0.67246	0.662297	0.670286	0.676897	0.678389	0.677933	0.675022	0.677161	0.680775	0.658081	0.665436	0.677072	0.707469	0.702952
Heritability within experiment 3 (left)	NA	NA	NA	NA	NA	NA	0.0683771	0.0590271	0.0820707	0.0599528	0.0367263	0.0681391	0.0923147	0.0966855	0.0948112	0.0595718	0.140119	0.0752668	0.0535778	0.0746132	0.0760478	0.0857405	0.0849632	0.108252	0.136844	0.137525	0.0858188	0.0862592	0.0731388	0.0914731	0.0792757	0.109297	0.138101	0.108308	0.0823552	0.0804653	0.0798252	0.0782829	0.0761855	0.10002	0.117252	0.114003	0.0898619	0.0695946	0.0656294	0.0699195	0.0616456	0.115446	0.146931
Heritability within experiment 3 (left)	NA	NA	NA	NA	NA	NA	0.150322	0.132971	0.175726	0.134782	0.0896294	0.149843	0.193516	0.201125	0.197848	0.133747	0.273766	0.163009	0.122308	0.161649	0.164253	0.18177	0.180363	0.221021	0.268258	0.269379	0.181875	0.182678	0.158874	0.191896	0.170087	0.222748	0.270211	0.221082	0.17563	0.172205	0.170995	0.168199	0.164398	0.206773	0.236066	0.230622	0.188964	0.15225	0.144877	0.152834	0.137403	0.233029	0.284132
Heritability within experiment 3 (right)	NA	NA	NA	NA	NA	NA	0.447437	0.414306	0.492321	0.417977	0.318437	0.44651	0.520403	0.531948	0.527	0.415552	0.627583	0.470268	0.39216	0.46771	0.472256	0.501724	0.49942	0.560666	0.621007	0.622339	0.501863	0.503179	0.462714	0.517766	0.482269	0.563022	0.623251	0.560726	0.491577	0.485822	0.483726	0.478956	0.472402	0.540208	0.580921	0.573687	0.513098	0.450632	0.436875	0.451684	0.422468	0.576892	0.639049
Heritability within experiment 2 (left)	0.287894	0.28361	0.285699	0.298934	0.283438	0.279983	0.269754	0.320477	0.316103	0.322662	0.31948	0.322202	0.300142	0.301678	0.308759	0.36703	0.365077	0.355286	0.328637	0.320373	0.325261	0.311462	0.321209	0.380668	0.375495	0.36836	0.346299	0.326934	0.308365	0.314621	0.330793	0.363255	0.348833	0.337001	0.328234	0.316929	0.319206	0.313895	0.332939	0.39332	0.374458	0.366737	0.368505	0.342402	0.336474	0.329263	0.334065	0.413154	0.381666
Heritability within experiment 2 (left)	0.373135	0.368511	0.370668	0.38468	0.367968	0.364228	0.353102	0.407632	0.403033	0.40991	0.406461	0.409309	0.385884	0.387435	0.394965	0.455915	0.453908	0.443834	0.416034	0.407261	0.412366	0.397754	0.408088	0.469815	0.464512	0.457203	0.434402	0.414129	0.394457	0.40111	0.418188	0.451954	0.437037	0.424699	0.415497	0.403558	0.405969	0.400339	0.420442	0.482631	0.463452	0.455536	0.457353	0.430342	0.424147	0.41658	0.421622	0.502561	0.470807
Heritability within experiment 2 (right)	0.479688	0.474962	0.477091	0.491171	0.474122	0.470283	0.458802	0.514239	0.509676	0.516483	0.512982	0.515796	0.492318	0.493814	0.501382	0.561333	0.5594	0.549678	0.522425	0.513667	0.518702	0.504115	0.514448	0.574607	0.569526	0.562516	0.540412	0.520451	0.500802	0.507479	0.524471	0.557459	0.542984	0.530894	0.521808	0.509928	0.512335	0.506707	0.526698	0.586748	0.568511	0.560912	0.56266	0.536437	0.530351	0.52288	0.527863	0.605439	0.575534
Heritability all 200 micromol Experiments (left)	0.287894	0.28361	0.285699	0.298934	0.283438	0.279983	0.576855	0.592642	0.595432	0.603989	0.605718	0.609312	0.616525	0.626984	0.634421	0.63819	0.660546	0.666029	0.654585	0.640768	0.670297	0.667532	0.677028	0.641139	0.665304	0.68665	0.686592	0.693934	0.683306	0.691376	0.703177	0.670596	0.666306	0.679178	0.687538	0.702175	0.703688	0.699758	0.707444	0.703953	0.69727	0.693158	0.70165	0.713679	0.709422	0.705153	0.702816	0.705512	0.701986
Heritability all 200 micromol Experiments	0.373135	0.368511	0.370668	0.38468	0.367968	0.364228	0.65326	0.667752	0.670335	0.678066	0.679606	0.682819	0.689315	0.698672	0.705302	0.708662	0.728427	0.733204	0.723155	0.710932	0.72838	0.72592	0.734361	0.702253	0.723936	0.742883	0.742822	0.749294	0.739914	0.747038	0.757404	0.728642	0.724822	0.736264	0.743653	0.756522	0.757842	0.754397	0.76113	0.758076	0.752214	0.748598	0.756057	0.766568	0.762854	0.75912	0.757076	0.759437	0.756351
Heritability all 200 micromol Experiments (right)	0.479688	0.474962	0.477091	0.491171	0.474122	0.470283	0.734687	0.747029	0.749238	0.755726	0.757005	0.759675	0.765103	0.77287	0.778351	0.781126	0.797316	0.801179	0.793002	0.782984	0.787043	0.78497	0.792075	0.764867	0.783296	0.799222	0.799165	0.804568	0.796729	0.802685	0.811307	0.787261	0.784038	0.793672	0.799857	0.810574	0.811665	0.808805	0.81439	0.81186	0.80699	0.803979	0.810184	0.818883	0.815814	0.812722	0.811029	0.812985	0.810428
time	5	5.125	5.25	5.375	5.5	5.625	5.75	5.875	6	6.125	6.25	6.375	6.5	6.625	6.75	6.875	7	7.125	7.25	7.375	7.5	7.625	7.75	7.875	8	8.125	8.25	8.375	8.5	8.625	8.75	8.875	9	9.125	9.25	9.375	9.5	9.625	9.75	9.875	10	10.125	10.25	10.375	10.5	10.625	10.75	10.875	11
[truncated: 98 more columns]

## Sheet: percent change 
	day5	day5.125	day5.25	day5.375	day5.5	day5.625	day5.75	day5.875	day6	day6.125	day6.25	day6.375	day6.5	day6.625	day6.75	day6.875	day7	day7.125	day7.25	day7.375	day7.5	day7.625	day7.75	day7.875	day8	day8.125	day8.25	day8.375	day8.5	day8.625	day8.75	day8.875	day9	day9.125	day9.25	day9.375	day9.5	day9.625	day9.75	day9.875	day10	day10.125	day10.25	day10.375	day10.5	day10.625	day10.75	day10.875	day11
	5	5.125	5.25	5.375	5.5	5.625	5.75	5.875	6	6.125	6.25	6.375	6.5	6.625	6.75	6.875	7	7.125	7.25	7.375	7.5	7.625	7.75	7.875	8	8.125	8.25	8.375	8.5	8.625	8.75	8.875	9	9.125	9.25	9.375	9.5	9.625	9.75	9.875	10	10.125	10.25	10.375	10.5	10.625	10.75	10.875	11
genotype	0.000182811	8e-09	0.0246515	0.0124305	4e-09	2e-09	1e-09	0.00351944	0.00846308	0.00199043	0.0104458	0.0179943	8e-09	4e-09	3e-09	0.00529141	0.0105814	0.0180063	0.00829748	0.0062533	4e-09	3e-09	1.6347e-05	0.00959387	0.00518056	0.0020455	0.0103298	0.00241954	8.0747e-05	2e-09	2e-09	0.00619363	0.00260837	0.00151531	0.00229962	0.00512718	0.000251668	0.000875329	0.000205481	0.00476094	0.00422114	0.000256237	0.00167874	0.00829066	0.000289751	0.000441599	1e-09	0.00695667	0.00326472
x_within_image	0.0032755	8e-09	1.6e-08	1.2e-08	4e-09	0.00161715	0.000301847	4e-09	0.000463424	1e-08	0.00100041	0.00121134	0.000499201	2.2144e-05	3e-09	4e-09	3.4267e-05	1.5e-08	0.000180236	6.4577e-05	0.000276307	0.00113482	2e-09	0.000246953	3e-09	0.000435599	8e-09	9e-09	9.0628e-05	2.3577e-05	0.000222682	0.000119639	4.517e-06	4e-09	3e-09	2e-09	1.2689e-05	0.000134222	1e-09	3e-09	0.000215776	9.5658e-05	2e-09	0.000114641	0.000175928	1e-09	1e-09	1e-09	1e-09
y_within_image	0.00250219	3.5e-08	0.0157137	0.0095374	4e-09	2e-09	1e-09	0.0056502	9e-09	1e-08	0.00589488	0.00714316	8e-09	4e-09	3e-09	0.000686492	0.000649918	1.5e-08	0.00060971	0.00229071	0.00087159	3e-09	2e-09	0.000913326	8.157e-05	0.000523558	0.000404621	0.00154686	0.000197772	2e-09	0.000188413	0.000566291	3.7584e-05	0.000160486	0.000530676	0.000964472	4.2947e-05	3e-09	4.444e-06	0.000818934	0.000195899	3.4531e-05	0.000281568	0.000343069	4e-09	0.00017554	1e-09	0.000591643	1e-09
Table.pos	0.00210517	1e-08	0.00109053	1.2e-08	1e-08	1e-09	1e-09	1.2e-08	9e-09	4e-09	0.00678461	0.00796717	0.000978648	2e-09	0.000392034	0.000719004	0.000688982	0.0106754	0.00449064	0.00325965	0.0012431	2e-09	1e-09	1e-09	1.4e-08	1e-09	4e-09	9e-09	4e-09	5.8119e-05	1e-09	0.000806564	7.1439e-05	8e-09	5e-09	2e-09	3e-09	0.00193913	2e-09	7e-09	1e-09	0.000221489	0.00026368	4e-09	2e-09	0.000250013	0	0	5e-09
x	1.4e-08	5e-09	1.6e-08	6e-08	0.000712069	2e-09	4e-09	4e-09	0.000199179	1e-08	2e-08	4.8e-08	0.000456147	4e-09	3e-09	0.00026353	0.000148173	1.5e-08	9e-09	2.3e-08	4e-09	3e-09	2e-09	7e-09	1.1e-08	3e-09	8e-09	0.00112356	4e-09	2e-09	2e-09	2e-09	2e-09	4e-09	3e-09	2e-09	0.00045172	3e-09	4.9201e-05	3e-09	1e-09	1e-09	2e-09	0.000125622	4e-09	0.000310099	0.000217061	1.5391e-05	0.000100585
y	0.0257595	8e-09	6.9e-08	0.00495404	0.0024969	0.00738562	0.00160236	2.4e-08	2.3e-08	1.3e-08	0.0104419	0.0109054	0.000538701	4e-09	6.4789e-05	4e-09	2.8e-08	0.00239386	3.3e-08	3e-09	2e-09	3e-09	1e-09	8e-09	3e-09	2e-09	8e-09	2.5e-08	2e-09	0.000122888	1e-09	1e-09	0.000445282	2.5e-08	3e-09	9e-09	2.2053e-05	0.000124566	5e-09	5.6469e-05	2e-09	5e-09	0.00046231	1e-09	2e-09	7e-09	0.000176988	0.000164807	1e-09
Basin	0.000176917	8e-09	0.0102977	1.2e-08	4e-09	2e-09	0.000572428	0.000185445	0.000483214	1.63e-07	2e-08	2.3e-08	8e-09	0.000325487	3e-09	4e-09	5e-09	1.5e-08	5.9908e-05	8e-09	4e-09	3e-09	2e-09	3e-09	3e-09	0.000191816	8e-09	9e-09	4e-09	2e-09	2e-09	2e-09	1.6941e-05	4e-09	3e-09	2e-09	2.4e-08	4e-08	1e-09	6.0077e-05	1e-09	1e-09	9.2867e-05	2e-09	0.000407364	1e-09	1e-09	1e-09	1e-09
Basin:genotype	0.00767013	7e-09	0.000771228	4.4e-08	0.00128022	0.00103789	1e-09	4e-09	9e-09	0.000482598	0.00336683	2.3e-08	8e-09	4e-09	3e-09	4e-09	0.000175389	0.000341028	0.00207179	8e-09	4e-09	3e-09	2e-09	3e-09	3e-09	4e-09	8e-09	0.00063412	0.00023906	2e-09	0.000526913	2e-09	2e-09	8.8252e-05	3e-09	2e-09	2e-09	3e-09	0.000275784	3e-09	1e-09	1e-09	2e-09	0.000110109	0.000132534	1e-09	5.2451e-05	1e-09	1e-09
genotype:x_within_image	3e-09	2.1e-08	0.0106028	4.4e-08	1.1e-08	2e-09	1.3476e-05	0.00257336	0.00260338	0.000753004	2e-08	0.000814357	2.1892e-05	4e-09	5e-09	4e-09	5e-09	1.5e-08	0.002807	0.000594479	4e-09	3e-09	2e-09	0.000143123	9.0704e-05	0.000265988	0.00299717	0.000103635	4e-09	2e-09	0.000168009	5.0176e-05	4.1983e-05	4e-09	0.000153368	2e-09	2e-09	3e-09	1e-09	0.000184534	1e-09	1e-09	2e-09	0.000173216	4e-09	0.000261279	1e-09	0.000100236	1e-09
genotype:y_within_image	3e-09	2.8e-08	1.6e-08	6.6e-08	4e-09	2e-09	0.000258949	0.000443543	9e-09	0.00568837	0.000647281	0.0135765	0.000429981	4e-09	3e-09	0.0010661	0.00223141	1.5e-08	0.0105428	8e-09	4e-09	3e-09	2e-09	3e-09	7.9296e-05	4e-09	0.00407983	9e-09	4e-09	2e-09	2e-09	2e-09	2e-09	0.000147333	0.000559915	2e-09	2e-09	3e-09	1e-09	5.4924e-05	1e-09	1e-09	0.000329923	0.000295289	2.8709e-05	0.000186497	1e-09	0.000264194	0.000183685
R	0.028281	0.083204	0.158849	0.117794	0.0379188	0.0233836	0.0128653	0.0441917	0.0924343	0.101614	0.200739	0.222378	0.0785751	0.0429697	0.0280927	0.0370516	0.0461285	0.143901	0.107247	0.0760779	0.0430968	0.033689	0.0216883	0.0258138	0.0301995	0.0364358	0.0811631	0.0879905	0.0381633	0.0161111	0.0176669	0.0187638	0.0228508	0.0399284	0.0336969	0.0244736	0.0151975	0.0249835	0.0104248	0.0300118	0.0144741	0.0113882	0.016457	0.0179215	0.0403476	0.0131946	0.00585432	0.010671	0.00870316
convergence	0	1	1	1	1	1	1	1	1	1	1	1	1	1	1	1	1	1	1	1	1	1	1	1	1	1	1	1	1	1	1	1	1	1	1	1	1	1	1	1	1	1	1	1	1	1	1	1	1
Heritability within experiment 1 (left)	NA	NA	NA	NA	NA	NA	NA	NA	NA	NA	NA	NA	NA	NA	NA	NA	NA	NA	NA	NA	NA	0	0	0.00216748	0	0	0.00463328	0	0	0	0	0.0829308	0	0	0.0459587	0	0	0	0.026818	0.00108333	0	0.00732368	0.0292329	0	0.0119412	0	0	0.00597409	0.0971406
Heritability within experiment 1 (left)	NA	NA	NA	NA	NA	NA	NA	NA	NA	NA	NA	NA	NA	NA	NA	NA	NA	NA	NA	NA	NA	0	0	0.0756765	0.051096	0.0188474	0.0823733	0	0.0174813	0.00367418	0	0.261957	0.0428918	0.0230524	0.182575	0.0110953	0	0	0.136699	0.0698326	0.038012	0.0872097	0.142588	0.0614228	0.0992563	0	0	0.0829031	0.289488
Heritability within experiment 1 (right)	NA	NA	NA	NA	NA	NA	NA	NA	NA	NA	NA	NA	NA	NA	NA	NA	NA	NA	NA	NA	NA	0.0881711	0.265369	0.69238	0.629375	0.507706	0.706397	0.248773	0.49892	0.416316	0.146319	0.883131	0.602309	0.522636	0.833139	0.462366	0.311079	0.291443	0.788143	0.676435	0.584193	0.714004	0.794878	0.657264	0.735591	0.27565	0.316752	0.704936	0.895542
Heritability within experiment 3 (left)	NA	NA	NA	NA	NA	NA	NA	0.0689324	0.0620277	0.0112675	0.0404532	0.0775916	0	0	0	0.0883215	0.155723	0.0977992	0.0661408	0.0245024	0	0	0	0.0604547	0.0850489	0.0204481	0.135206	0.00543487	0	0	0	0.0157806	0.058618	0.016819	0.0405221	0.0161118	0	0.0074096	0.0128954	0.0998998	0.0787065	0	0.0583081	0.125875	0	0.008346	0	0.159912	0.166865
Heritability within experiment 3 (left)	NA	NA	NA	NA	NA	NA	NA	0.19804	0.182514	0.0549953	0.131264	0.21734	0	0	0	0.240108	0.367615	0.260353	0.191739	0.0897748	0	0	0	0.178575	0.233121	0.0788387	0.331623	0.0374369	6.51481e-05	0	0	0.065988	0.174114	0.0688194	0.130389	0.0668949	0.00219552	0.0425545	0.0578536	0.263696	0.219072	0	0.17308	0.314103	0	0.0450378	0	0.37431	0.385914
Heritability within experiment 3 (right)	NA	NA	NA	NA	NA	NA	NA	0.833864	0.820136	0.574374	0.759453	0.848943	0.0248206	0.148595	0.0566334	0.86419	0.920225	0.876141	0.828466	0.680261	0	0.0781125	0.107739	0.816235	0.859723	0.651775	0.908049	0.490202	0.169395	0.167015	0.0239722	0.612138	0.81172	0.62146	0.757459	0.615171	0.196177	0.515809	0.582619	0.877758	0.849991	0.137716	0.810536	0.90123	0.0295631	0.527583	0.115344	0.922229	0.925638
Heritability within experiment 2 (left)	0.0455541	0	0.0616711	0.0203608	0	0	0	0.0987486	0.00130551	0	0.0320017	0	0	0	0	0.13708	0.0381249	0	0.156723	0.137811	0	0.0719756	0.00289626	0.357675	0.011577	0.0662788	0.127531	0.201969	0.0178424	0	0.113385	0.456594	0.167866	0.10955	0.152438	0.261895	0	0.0510431	0.0346952	0.458105	0.270468	0.0708032	0.185173	0.42357	0	0.0277048	0.0166343	0.510102	0.264976
Heritability within experiment 2 (left)	0.124346	0	0.147241	0.087436	0	0	0	0.197765	0.0586787	0.0284441	0.104506	0.0563533	0	0	0.00311044	0.247669	0.112833	0.03709	0.273194	0.249047	0	0.1601	0.0598935	0.501344	0.0732297	0.152388	0.235257	0.328593	0.0822775	0.0315112	0.216407	0.597936	0.286584	0.211304	0.267141	0.3983	0.0174191	0.130594	0.107041	0.599341	0.407941	0.158466	0.308006	0.566713	0.0512296	0.0968297	0.0804831	0.6465	0.401775
Heritability within experiment 2 (right)	0.275685	0.0519328	0.307159	0.222234	0.0584577	0	0.0167826	0.372335	0.178195	0.129887	0.247227	0.174566	0.0372967	0.0543358	0.0862515	0.431998	0.258618	0.143589	0.461498	0.433941	0.0546285	0.322923	0.178776	0.681663	0.199644	0.312853	0.417409	0.521036	0.213028	0.133461	0.394565	0.757603	0.475929	0.388318	0.4542	0.590125	0.110135	0.282843	0.249487	0.758646	0.599207	0.320752	0.499194	0.733996	0.165173	0.23463	0.210329	0.792679	0.593412
Heritability all 200 micromol Experiments (left)	0.0455541	0	0.0616711	0.0203608	0	0	0	0.0839506	0.0778888	0.0103869	0.0418377	0.095186	0	0	0	0.116472	0.224947	0.121136	0.0998742	0.0409549	0	0	0	0.155812	0.119541	0.0294959	0.16018	0.00746882	0	0	0	0.115101	0.0804631	0.0191841	0.0628286	0.0606	0	0.00587784	0.0074541	0.0823436	0.133809	0.000235034	0.0765581	0.190739	0	0.0097994	0	0.247772	0.238026
Heritability all 200 micromol Experiments	0.124346	0	0.147241	0.087436	0	0	0	0.152036	0.143467	0.0427793	0.0907849	0.168048	0	0	0	0.197366	0.337745	0.204261	0.174506	0.0889376	0	0.0143575	0	0.247851	0.198959	0.0682281	0.253637	0.0339746	0	0	0.000760653	0.192687	0.143804	0.0520789	0.11806	0.114805	0.00340255	0.0311143	0.0336337	0.146372	0.21817	0.022174	0.137994	0.292828	0	0.0372578	0	0.362924	0.351281
Heritability all 200 micromol Experiments (right)	0.275685	0.0519328	0.307159	0.222234	0.0584577	0	0.0167826	0.287534	0.275331	0.116742	0.195879	0.310181	0	0	6.44347e-05	0.349723	0.517453	0.359298	0.31899	0.192339	0	0.060487	0.0180374	0.412074	0.349326	0.154662	0.419217	0.0958368	0.0303293	0.0103254	0.0348427	0.340778	0.272246	0.127089	0.233762	0.228817	0.0398641	0.0902876	0.0948095	0.275839	0.374311	0.074228	0.263538	0.465574	0.0223913	0.101126	0.0277825	0.542413	0.530203
time	5	5.125	5.25	5.375	5.5	5.625	5.75	5.875	6	6.125	6.25	6.375	6.5	6.625	6.75	6.875	7	7.125	7.25	7.375	7.5	7.625	7.75	7.875	8	8.125	8.25	8.375	8.5	8.625	8.75	8.875	9	9.125	9.25	9.375	9.5	9.625	9.75	9.875	10	10.125	10.25	10.375	10.5	10.625	10.75	10.875	11
[truncated: 98 more columns]

## Sheet: 480nm
	5.25	6.25	7.25	8.25	9.25	10.25	11.25	12.25	13.25	14.25	15.25	16.25	17.25	18.25	19.25	20.25	21.25	22.25	23.25
	day5.25	day6.25	day7.25	day8.25	day9.25	day10.25	day11.25	day12.25	day13.25	day14.25	day15.25	day16.25	day17.25	day18.25	day19.25	day20.25	day21.25	day22.25	day23.25
genotype	27267.6	3438.82	0.181978	4378.98	11926.5	26169.6	34749.9	71198.2	72219.3	85299.8	89905.2	88081.8	83985.5	87827	86405.5	93083.3	93258.4	102983	93776.6
Exp	431138	53018.2	3374.49	27234.3	25433.8	30078.4	25979.9	61134	75229	59451	35363	30653.1	24498.2	39167.7	21332	19761.1	23262.2	15888.9	8046.47
genotype:Exp	431138	0.260055	0.181978	1922.91	6026.08	6783.65	12935.7	3242.87	4450.23	828.352	0.00568167	1402.33	1627.81	0.00997439	1080.76	1175.19	458.033	0.00589084	1160.6
x_within_image	27267.6	121405	172280	213508	228353	236305	225398	210449	193676	179420	174901	171749	171731	175569	171179	165783	167796	167804	164247
y_within_image	116563	573643	566927	580060	582689	597330	570279	518826	489417	452086	429354	418003	418429	412463	407207	394049	393462	385653	372024
Table.pos	27267.6	0.533889	17295.3	487.107	0.289376	2534.15	925.021	2080.76	1331.07	1402.67	1457.98	1744.08	2094.79	3072.22	3105.22	2351.99	2704.16	2688.61	2773.49
x	27267.6	29894.3	23384.5	22298.6	24873.2	22158.9	23565.9	21006.9	18682.7	17121.8	15228	12737.3	12760	11057.3	10704	10299.6	9752.05	9821.39	9020.65
y	27267.6	104265	73101.2	58488	36405.2	19810.2	15691.9	11279.3	6141.82	3685.41	3538.33	2575.04	2013.01	2076.11	2604.94	2900.57	2347.26	1957.53	1332.6
Basin	27267.6	0.260055	0.181978	1149.99	0.0757888	0.0453928	0.0316661	0.0198334	0.0148777	0.0105825	0.00813717	0.00683379	0.00578624	0.00535062	0.00506086	0.00490608	0.00480773	0.00485881	0.00503134
Exp:Basin	431138	0.260055	0.181978	0.120943	0.0757888	0.0453928	0.0316661	547.327	0.0148777	0.0105825	0.00813717	260.402	641.593	360.088	419.055	215.854	187.021	58.2253	0.00503134
Exp:Table.pos	431138	85761	29051.3	31510.8	14355.7	6054.55	1658.92	1533.01	0.0178122	0.0105825	0.0308957	327.476	1325.46	0.0287499	0.002547	0.0161489	0.00265774	260.504	0.00355726
Exp:x_within_image	431138	20330.1	31481.8	6597.66	1639.28	4928.79	8841.2	8060.54	9963.73	6921.77	4215.56	2687.16	2752.94	1942.07	2102.34	676.679	1443.17	924.686	948.261
Exp:y_within_image	431138	0.260055	4417.69	0.120943	1805.71	1043.51	842.411	926.753	2111.71	765.091	467.794	26.1951	23.6001	336.658	0.00506086	162.704	681.882	320.688	388.868
Exp:x	431138	0.260055	0.181978	3746.01	0.0757888	0.0453928	0.0316661	0.0198334	0.0148777	0.0336664	57.7438	210.432	187.079	316.462	0.00506086	0.00926277	0.00480773	0.00485881	0.00503134
Exp:y	431138	0.151559	2586.86	6263.41	4679.88	8939.46	3118.15	0.0103668	1488.49	1883.22	826.109	0.00683379	157.131	108.508	0.00506086	467.351	52.54	191.149	350.824
Exp:Basin:genotype	27267.6	0.260055	0.181978	0.120943	0.0757888	0.0453928	0.0316661	0.0198334	0.0148777	0.0105825	0.00813717	0.00683379	0.00578624	0.00535062	0.0050718	0.0200103	0.00926411	0.0110698	0.00503134
genotype:Exp:x_within_image	27267.6	0.260055	0.181978	0.120943	0.0757888	0.0453928	1052.57	0.119609	0.00601526	3519.77	7087.96	2845.44	1641.15	2635.12	1992.51	1506.64	790.502	1727.32	1389.32
genotype:Exp:y_within_image	77211.4	0.260055	0.181978	0.120943	3217.84	0.0453928	0.0316661	183.181	0.0414374	0.0603469	114.663	1518.93	939.511	2556.67	3297.03	3045.2	4927.94	3343.57	2859.76
R	4.31138e+06	2.56989e+06	1.79833e+06	1.19518e+06	748954	448577	312928	195996	147023	104577	80412.5	67532.3	57180.3	52875.5	50012	48482.4	47510.6	48015.3	49720.2
convergence	0	1	1	1	1	1	1	1	1	1	1	1	1	0	1	1	1	1	1
Heritability within experiment 1 (left)	NA	0	0	0	0	0	0.00463662	0.0474035	0.078536	0.0545555	0.147451	0.262437	0.345859	0.41708	0.441383	0.414641	0.4859	0.515391	0.542399
Heritability within experiment 1 (left)	NA	0.0207323	0	0	0.0286458	0	0.0608152	0.143562	0.199052	0.156644	0.309679	0.464001	0.55753	0.627706	0.649893	0.625432	0.688456	0.712627	0.733872
Heritability within experiment 1 (right)	NA	0.193843	0.0699982	0.115269	0.214489	0.121264	0.29973	0.468114	0.552692	0.489717	0.678958	0.797886	0.850316	0.88308	0.892484	0.882093	0.907873	0.916951	0.924596
Heritability within experiment 3 (left)	0	0	0	0.00429062	0.0151188	0.0238286	0.0182738	0.0335368	0.0710142	0.0898479	0.14517	0.241813	0.260808	0.332315	0.33176	0.385925	0.42886	0.463407	0.43597
Heritability within experiment 3 (left)	0.00225163	0.00132365	0.00297186	0.0219523	0.0448899	0.0629701	0.0514821	0.0826939	0.154857	0.188906	0.281333	0.419945	0.444307	0.528888	0.528279	0.585786	0.627865	0.659698	0.634558
Heritability within experiment 3 (right)	0.0437443	0.039771	0.0461151	0.117639	0.193871	0.247454	0.214028	0.300283	0.455373	0.512976	0.635906	0.761923	0.779287	0.831744	0.831407	0.86146	0.881117	0.894855	0.884083
Heritability within experiment 2 (left)	NA	0.0476707	0.036124	0.0395543	0.0711154	0.14908	0.194418	0.293321	0.312852	0.386026	0.42367	0.479446	0.486233	0.49876	0.497609	0.513194	0.527195	0.532597	0.554019
Heritability within experiment 2 (left)	NA	0.0924325	0.0774241	0.0817339	0.121315	0.215797	0.268536	0.37835	0.399232	0.475241	0.513031	0.567465	0.573966	0.585896	0.584804	0.599532	0.612649	0.617682	0.637481
Heritability within experiment 2 (right)	NA	0.159992	0.140453	0.145925	0.195704	0.308577	0.368044	0.484504	0.505597	0.57975	0.615154	0.664542	0.670317	0.680849	0.679888	0.692783	0.70416	0.708498	0.725423
Heritability all 200 micromol Experiments (left)	0	0.0192969	0.00744535	0.0246728	0.0346378	0.0695589	0.0924654	0.161499	0.210736	0.273151	0.336019	0.425343	0.438708	0.493518	0.485008	0.510197	0.54323	0.560557	0.562989
Heritability all 200 micromol Experiments	0.00225163	0.0399615	0.0242089	0.046813	0.0597171	0.104505	0.133309	0.217483	0.275212	0.345791	0.414103	0.506676	0.520096	0.57402	0.565767	0.590082	0.621429	0.63763	0.639892
Heritability all 200 micromol Experiments (right)	0.0437443	0.0731766	0.0514573	0.082248	0.0995087	0.158277	0.194937	0.297287	0.363636	0.440842	0.511764	0.602395	0.615042	0.664675	0.657202	0.679104	0.706807	0.720894	0.722848
time	5.25	6.25	7.25	8.25	9.25	10.25	11.25	12.25	13.25	14.25	15.25	16.25	17.25	18.25	19.25	20.25	21.25	22.25	23.25

## Sheet: 532nm
	5.25	6.25	7.25	8.25	9.25	10.25	11.25	12.25	13.25	14.25	15.25	16.25	17.25	18.25	19.25	20.25	21.25	22.25	23.25
	day5.25	day6.25	day7.25	day8.25	day9.25	day10.25	day11.25	day12.25	day13.25	day14.25	day15.25	day16.25	day17.25	day18.25	day19.25	day20.25	day21.25	day22.25	day23.25
genotype	29749.2	76413.5	26846.9	154254	261928	325237	339221	454491	632802	746241	668408	600305	552166	577727	709093	719671	633984	675863	664919
Exp	470376	9.62431	8.00489	7.25565	6.7817	5.76434	5.0004	4.16466	3.58645	3.24796	0.191535	0.785161	1.61991	239530	187740	453456	629387	723903	561355
genotype:Exp	470376	13558.6	187134	273726	69692.7	51650.1	47993.3	0.263396	10675.2	0.205419	0.191535	0.193084	0.196668	0.199868	0.210358	0.207514	0.213547	0.212049	0.211787
x_within_image	743822	218280	295987	262456	293934	300889	350726	296198	300202	297674	286545	260711	249203	239925	242080	242208	249666	264078	248096
y_within_image	732953	468448	763273	812794	810079	907098	1.01229e+06	942390	870402	843038	806927	747080	742774	699413	673438	645554	627658	610544	552925
Table.pos	29749.2	0.608695	30750.2	52688.2	34919.3	44449.6	28491.9	16765.2	49218.8	47684.7	62530.7	85514.1	100388	101392	122980	68223	86250.2	99930	93349
x	29749.2	29079.4	35646.4	31933.1	46725.9	52214.6	48161.2	47003.9	49972.6	53619.6	58325.9	52113.1	50130.2	51897.3	47351.3	39035.2	46952.7	42729.1	36099.8
y	29749.2	0.608695	0.506274	0.458888	0.428912	0.364569	0.316253	0.263396	0.226827	0.205419	0.191535	0.193084	0.196668	0.199868	0.82352	32769.3	17117	15274.8	14186.4
Basin	29749.2	3215.01	0.506274	0.458888	0.428912	0.364569	0.316253	0.263396	0.226827	0.205419	0.191535	0.193084	0.196668	0.199868	856.42	0.300607	0.213547	0.212049	0.211787
Exp:Basin	470376	0.608695	0.506274	5403.37	0.428912	3508.46	5519.04	0.263396	2307.96	10401.5	19472.6	35374	56540.4	57900.6	59158.4	45689.4	34389.4	28210.1	29715
Exp:Table.pos	470376	63673.5	1.86824	7108.77	75902.8	0.306431	0.154691	48366.2	11238.2	15238.9	15086.8	9145.3	10245.1	84386.9	112669	39727.7	38997.9	45543.6	57619.2
Exp:x_within_image	470376	1.51511e+06	1.48193e+06	1.25411e+06	1.09977e+06	1.15147e+06	1.08515e+06	942469	844907	704273	622552	621009	586024	564683	540774	467382	434752	405556	393586
Exp:y_within_image	470376	2.70078e+06	2.8004e+06	2.5151e+06	2.06693e+06	2.02731e+06	1.92134e+06	1.73788e+06	1.44965e+06	1.23589e+06	1.051e+06	934081	836648	780806	721132	661578	623169	612603	612318
Exp:x	470376	28352.1	11167.4	4925.98	17357.4	0.871631	4578.57	0.263396	3923.97	11786.4	15310.1	9944.59	14422.7	3638.22	17468.9	23223.9	24173.4	23966.7	20103.5
Exp:y	470376	90502.4	61575.6	40237.9	51285.7	39997.1	66275.2	52547.4	44410	46385.1	63242.3	73171.5	85364.3	80269.3	72101.7	81704.5	98980.6	89499.3	74346.8
Exp:Basin:genotype	29749.2	0.80188	1.0712	8595.38	2.19277	0.200087	0.374078	0.18321	0.0950096	0.0901211	0.946287	0.869657	1.22236	1.03102	0.0910337	0.212907	1394.95	0.177856	1.18456
genotype:Exp:x_within_image	210431	33268.1	76989.8	82456.7	122944	1.51813	62412.9	0.455536	0.844129	0.73134	0.48955	0.0987567	0.589383	0.105784	0.111538	0.628508	1.12532	0.19285	1.09906
genotype:Exp:y_within_image	422280	395964	319841	158654	206340	208305	257101	286182	139992	171526	156655	162645	176691	152574	54462.9	77326.3	20089.2	9945.66	26933.2
R	4.70376e+06	6.0152e+06	5.00306e+06	4.53478e+06	4.23856e+06	3.60271e+06	3.12525e+06	2.60291e+06	2.24153e+06	2.02997e+06	1.89277e+06	1.90808e+06	1.9435e+06	1.97512e+06	2.07878e+06	2.05068e+06	2.11029e+06	2.0955e+06	2.0929e+06
convergence	0	1	1	0	1	1	0	1	1	1	1	1	1	1	1	1	1	1	1
Heritability within experiment 1 (left)	NA	0.00683349	0.0485567	0.0474213	0.0320832	0.0881125	0.109238	0.130005	0.178818	0.161747	0.152298	0.16207	0.180367	0.211627	0.205362	0.19022	0.20164	0.210129	0.210766
Heritability within experiment 1 (left)	NA	0.0666384	0.1466	0.144221	0.114833	0.215388	0.250281	0.28313	0.355167	0.330758	0.316892	0.331227	0.357342	0.399896	0.391567	0.371029	0.386573	0.397914	0.398756
Heritability within experiment 1 (right)	NA	0.315637	0.474088	0.469823	0.41642	0.574437	0.616932	0.652669	0.719411	0.698374	0.68574	0.698792	0.721215	0.754413	0.748215	0.732319	0.744431	0.752951	0.753574
Heritability within experiment 3 (left)	0.0322337	0.0275196	0.0345406	0.0442441	0.0818078	0.138978	0.171132	0.215076	0.238138	0.208509	0.147322	0.164607	0.120845	0.181729	0.13598	0.193159	0.208863	0.22482	0.227773
Heritability within experiment 3 (left)	0.0803554	0.0707247	0.0848066	0.103998	0.174542	0.271512	0.321194	0.384158	0.415132	0.375086	0.284717	0.311371	0.242014	0.336877	0.266726	0.353429	0.375578	0.39741	0.401378
Heritability within experiment 3 (right)	0.29474	0.269211	0.305779	0.35177	0.489663	0.624699	0.677813	0.734206	0.758355	0.72672	0.639682	0.667985	0.588641	0.692886	0.619109	0.708021	0.727131	0.744797	0.747891
Heritability within experiment 2 (left)	NA	0	0	0.000380334	0	0	0	0.016464	0.0397886	0.0634927	0.0668167	0.0655546	0.0581584	0.0546973	0.0775069	0.0748065	0.0613756	0.0714004	0.0729744
Heritability within experiment 2 (left)	NA	0.00861183	0.0149085	0.0323085	0.0122452	0.0146497	0.0301997	0.0528751	0.0825534	0.112455	0.116603	0.115029	0.10578	0.101436	0.129779	0.126335	0.109656	0.122107	0.123963
Heritability within experiment 2 (right)	NA	0.0511382	0.0591808	0.082447	0.0553739	0.0584939	0.0793159	0.109294	0.147517	0.185333	0.190498	0.18854	0.176983	0.171525	0.206695	0.202353	0.181682	0.197126	0.199323
Heritability all 200 micromol Experiments (left)	0.0322337	0.00516625	0.010672	0.0254497	0.0230003	0.0373542	0.048707	0.0747776	0.0936124	0.109767	0.110578	0.122393	0.116267	0.144898	0.154946	0.184671	0.183387	0.200764	0.196603
Heritability all 200 micromol Experiments	0.0803554	0.0215673	0.02869	0.0480391	0.0447612	0.0634201	0.0780551	0.111263	0.134859	0.154897	0.155896	0.170399	0.162894	0.197709	0.209761	0.244957	0.243458	0.263739	0.258887
Heritability all 200 micromol Experiments (right)	0.29474	0.048252	0.0578721	0.0841447	0.0796275	0.104654	0.12402	0.167124	0.19701	0.221981	0.223214	0.241014	0.231829	0.273975	0.288283	0.329305	0.327588	0.350752	0.345227
time	5.25	6.25	7.25	8.25	9.25	10.25	11.25	12.25	13.25	14.25	15.25	16.25	17.25	18.25	19.25	20.25	21.25	22.25	23.25

## Sheet: 550nm
	5.25	6.25	7.25	8.25	9.25	10.25	11.25	12.25	13.25	14.25	15.25	16.25	17.25	18.25	19.25	20.25	21.25	22.25	23.25
	day5.25	day6.25	day7.25	day8.25	day9.25	day10.25	day11.25	day12.25	day13.25	day14.25	day15.25	day16.25	day17.25	day18.25	day19.25	day20.25	day21.25	day22.25	day23.25
genotype	26324.7	237649	155062	108395	263988	357891	367850	537456	588235	629115	650541	628084	607838	639334	686624	707211	707501	741302	715737
Exp	416231	0.295947	0.25749	0.21019	780.102	89320.1	80503	96731.6	62387.2	44169.1	30698.7	70693.7	64673.2	221485	127036	202878	273943	274351	169624
genotype:Exp	416231	31424	74177.2	90482.7	81268.5	67311.9	105795	53632.5	26815.3	3212.45	0.0517013	0.0570058	0.0355313	0.055451	0.0480823	0.0712373	0.0642217	0.0842162	0.0833834
x_within_image	403474	853656	873534	1.00019e+06	1.04689e+06	1.10423e+06	1.10694e+06	1.08015e+06	1.07051e+06	1.02874e+06	997569	1.00418e+06	984345	965362	964415	893299	895294	886887	868926
y_within_image	662791	6.00081e+06	6.14877e+06	6.00222e+06	5.44014e+06	5.36659e+06	5.05856e+06	4.37176e+06	3.67958e+06	3.17814e+06	2.77453e+06	2.42604e+06	2.22026e+06	2.00346e+06	1.86134e+06	1.7124e+06	1.65371e+06	1.60055e+06	1.55043e+06
Table.pos	26324.7	0.149812	23046.4	60907.2	81382.8	75346	78637.7	79850.5	100443	122362	143883	151000	191439	238956	306128	206837	234665	259242	249966
x	26324.7	103824	86553.8	100740	113064	120301	108256	88743.9	89828.1	107732	103061	98853.3	99039	99619	97156.4	93910.4	93113.2	95169.9	92542.7
y	65811.8	194832	162558	96640.6	104073	94798.5	107491	95590.4	59462.4	42549.4	38097.8	52626.3	49577.5	31335.5	35680.6	75713.9	63938.2	50647.3	57527.4
Basin	26324.7	2021.75	0.25749	715.537	0.173429	0.129683	0.108769	0.0929384	1537.74	13437.3	25439.7	32766	40270	28615.9	43973.4	19380.4	9322.76	250.027	0.194231
Exp:Basin	416231	13999.9	8227.88	5629.51	6524.71	8025.1	0.108769	0.0929384	269.719	0.0787306	1111.35	7090.48	18612.6	23664.2	17254.2	16080	15115.8	14620	19043.8
Exp:Table.pos	416231	106981	73988.7	40541.4	63443.3	9709.18	60281.6	18588.8	9570.82	4321.12	11598.7	17140.4	21019.5	93689.2	86234.1	22776.8	23647	19473.4	27312
Exp:x_within_image	416231	3680.27	2291.84	3648.05	11232.2	13.1234	0.108769	0.0929384	2187.13	3400.37	1781.43	4118.39	4527.61	13578.4	10052.9	6482.41	7680	8035.23	8230.54
Exp:y_within_image	416231	63790.9	41540.4	13752	25215.3	8038.52	6131.6	10426.7	12952.4	12168.8	13377.7	9082.02	2467.27	2500.23	242.913	0.110603	0.115491	352.402	0.120187
Exp:x	416231	0.295947	2028.21	0.21019	4046.71	0.129683	0.179774	2848.92	4252.45	4363.94	10237	10122.4	11121.2	6668.26	19612.9	28240	31859.7	27237.3	22805.3
Exp:y	416231	29327.4	0.154072	12104.8	4167.45	29091.8	22609.8	16151.1	11519.7	17835.1	19217.4	21556.5	28181.4	23474.8	19048.7	24707.6	22724.8	21219.1	16813.3
Exp:Basin:genotype	26324.7	1.25678	0.328646	0.21019	0.173429	0.129683	0.108769	0.0929384	0.0831971	0.0787306	0.182039	0.14245	0.0731306	0.583653	0.0449647	0.444916	0.542112	0.665482	0.0557021
genotype:Exp:x_within_image	26324.7	0.295947	6883.73	53647.1	3834.37	7392.67	0.5856	0.0399106	0.442879	0.0358379	0.219076	0.144551	0.0463692	0.0400017	26290.8	33891.1	60606.5	49895.3	48438.1
genotype:Exp:y_within_image	237026	91540.8	74611.5	62357.8	74613.4	32378.2	7881.71	25201.9	18911.7	22442	28317.9	31618.9	23544.1	32702.6	31048.1	25604	28585.3	26791.8	32621.9
R	4.16231e+06	2.92458e+06	2.54455e+06	2.07712e+06	1.71385e+06	1.28154e+06	1.07487e+06	918429	822164	778025	744348	799319	881837	956802	1.0243e+06	1.093e+06	1.14129e+06	1.16401e+06	1.18771e+06
convergence	0	1	1	1	1	1	1	1	1	1	1	0	0	0	0	0	0	0	0
Heritability within experiment 1 (left)	NA	0.00683349	0.0485567	0.0474213	0.0320832	0.0881125	0.109238	0.130005	0.178818	0.161747	0.152298	0.16207	0.180367	0.211627	0.205362	0.19022	0.20164	0.210129	0.210766
Heritability within experiment 1 (left)	NA	0.0666384	0.1466	0.144221	0.114833	0.215388	0.250281	0.28313	0.355167	0.330758	0.316892	0.331227	0.357342	0.399896	0.391567	0.371029	0.386573	0.397914	0.398756
Heritability within experiment 1 (right)	NA	0.315637	0.474088	0.469823	0.41642	0.574437	0.616932	0.652669	0.719411	0.698374	0.68574	0.698792	0.721215	0.754413	0.748215	0.732319	0.744431	0.752951	0.753574
Heritability within experiment 3 (left)	0.00313816	0.000168923	0.0156822	0.0345038	0.0781472	0.14372	0.166832	0.18764	0.198714	0.158815	0.117099	0.126154	0.09607	0.160746	0.108684	0.174615	0.189769	0.205603	0.209122
Heritability within experiment 3 (left)	0.0197145	0.013196	0.0461753	0.0846932	0.167918	0.279043	0.314734	0.345482	0.36134	0.302542	0.23578	0.250766	0.199851	0.305497	0.221611	0.326385	0.348558	0.371035	0.375937
Heritability within experiment 3 (right)	0.11017	0.0859992	0.198058	0.305433	0.47844	0.633327	0.671385	0.70085	0.714992	0.658883	0.580522	0.599734	0.529859	0.661959	0.561373	0.682884	0.703646	0.723313	0.727431
Heritability within experiment 2 (left)	NA	0.138841	0.142381	0.150028	0.224937	0.284158	0.314508	0.373133	0.362111	0.356705	0.334352	0.294715	0.252635	0.216886	0.226471	0.220162	0.217813	0.219599	0.216986
Heritability within experiment 2 (left)	NA	0.204095	0.207998	0.216999	0.303169	0.368466	0.40099	0.462097	0.450776	0.445197	0.421923	0.379849	0.334016	0.294099	0.304892	0.297795	0.295146	0.297161	0.294212
Heritability within experiment 2 (right)	NA	0.295449	0.299694	0.310035	0.405812	0.474405	0.507359	0.567213	0.556322	0.550921	0.52816	0.486028	0.438632	0.396016	0.407666	0.400016	0.397151	0.399331	0.396139
Heritability all 200 micromol Experiments (left)	0.00313816	0.0612098	0.0733045	0.0800306	0.154415	0.266258	0.2969	0.348892	0.342495	0.308371	0.282182	0.274372	0.237746	0.261464	0.235034	0.269188	0.276798	0.287972	0.280767
Heritability all 200 micromol Experiments	0.0197145	0.0941347	0.109351	0.117795	0.209023	0.338135	0.371915	0.427761	0.420987	0.384394	0.355772	0.347144	0.306104	0.33279	0.303033	0.341393	0.349828	0.362141	0.354212
Heritability all 200 micromol Experiments (right)	0.11017	0.145127	0.16462	0.175371	0.287309	0.432666	0.46839	0.52552	0.518715	0.481361	0.45143	0.442282	0.39794	0.426929	0.394572	0.436151	0.445134	0.458146	0.449781
time	5.25	6.25	7.25	8.25	9.25	10.25	11.25	12.25	13.25	14.25	15.25	16.25	17.25	18.25	19.25	20.25	21.25	22.25	23.25

## Sheet: 570nm
	5.25	6.25	7.25	8.25	9.25	10.25	11.25	12.25	13.25	14.25	15.25	16.25	17.25	18.25	19.25	20.25	21.25	22.25	23.25
	day5.25	day6.25	day7.25	day8.25	day9.25	day10.25	day11.25	day12.25	day13.25	day14.25	day15.25	day16.25	day17.25	day18.25	day19.25	day20.25	day21.25	day22.25	day23.25
genotype	32024.7	144866	92622.4	98293.9	245359	295406	330356	485603	541318	590339	602253	598338	600220	634470	655257	668944	658385	677987	640481
Exp	506355	15689.4	29462.9	40467.9	76395.6	139327	80760.1	201679	184984	161716	126669	166227	184433	384985	296168	409149	455319	493522	338658
genotype:Exp	506355	24306.9	58284.8	90801.8	31616.9	46407.2	92466.4	38809.7	10833.9	0.0694012	0.0577376	0.0475121	0.0602065	0.0744177	0.0675223	0.0916644	0.0860707	0.100307	8862.53
x_within_image	719095	2.22876e+06	1.9614e+06	1.96764e+06	1.91372e+06	1.84909e+06	1.66864e+06	1.47304e+06	1.31436e+06	1.1665e+06	1.06967e+06	1.01706e+06	971194	925876	897260	817394	804034	780742	752628
y_within_image	801801	7.45547e+06	7.19917e+06	6.44139e+06	5.58729e+06	5.30503e+06	4.65447e+06	3.79272e+06	3.07678e+06	2.57251e+06	2.22229e+06	1.93623e+06	1.78649e+06	1.62219e+06	1.53043e+06	1.41111e+06	1.37124e+06	1.34139e+06	1.29342e+06
Table.pos	32024.7	21413.9	42619.3	46665.6	74995.2	71940.7	86820.4	82791.5	107464	134057	145681	166871	195920	216665	273304	212211	230623	242474	231501
x	32024.7	87233.2	106039	122738	127765	122553	118728	99691.2	96661	105776	98992.9	93064.9	88991.3	88693.2	84163.1	79621.1	78706	79965.3	77091.7
y	32024.7	140151	120119	76025.2	92611.8	77713.7	61284.2	62427.8	31064.9	22103.7	25626.8	28714.2	28637.5	25694.7	29212.1	41989.1	37146.6	30929.2	35594.5
Basin	32024.7	0.331503	0.256651	3068.78	4471.61	3310.34	0.103593	0.0825078	2351.84	11291.6	24448.5	31578.1	36722.4	25207	36492.1	15929.8	6811.83	0.161999	0.0972879
Exp:Basin	506355	20340.4	4999.4	0.203446	3195.44	4497.26	0.103593	703.538	0.0698129	0.063959	1392.05	8738.2	19588.3	24231.4	18237.5	16079.4	14982	13635	16935.7
Exp:Table.pos	506355	11073.1	2224.87	1.01925	71169.4	0.0783418	59887.5	15096.1	2909.56	1296.1	9058.64	15421.6	18836.2	91097.7	70840.1	17340.2	18236.4	14638.1	20212.4
Exp:x_within_image	506355	4576.15	20072.6	0.203446	0.159615	670.308	8707.53	15211.6	16926.2	15600.8	13464.2	12710	14070.8	20267.3	14450.6	10761.1	14657.8	9362.49	12294.6
Exp:y_within_image	506355	31358.7	119989	50008.5	1380.47	16585.9	35481.6	42564.7	37542.7	23675.3	22908.1	12555.1	3439.8	4241	3313.02	1982.49	1565.95	3775	0.0972879
Exp:x	506355	0.331503	0.256651	0.203446	0.199825	0.122525	0.103593	5766.01	6163	5328.36	8832.84	12262.5	12378.4	7521.68	17880.9	24794.6	26873.8	22664	19567.5
Exp:y	506355	38699.9	24937.4	24884.8	0.115477	30675	18518.1	7521.37	7587.54	11145.9	14573.2	18341.8	22261.2	14993.8	12914.4	18759.5	16121.5	13830.5	11465.5
Exp:Basin:genotype	32024.7	3649.32	0.639732	0.203446	0.159615	0.122525	0.103593	0.0825078	0.0698129	0.063959	0.0998141	0.0672761	0.448412	0.346023	0.496292	0.259554	0.334396	0.386115	0.0385444
genotype:Exp:x_within_image	32024.7	0.331503	18343.9	20696.2	27096.5	3287.67	0.296035	0.445816	0.257098	0.0320246	0.0360042	0.155214	1339.2	2816.49	26416.2	33587.1	53433	43075.6	39696.5
genotype:Exp:y_within_image	322175	30298.1	56164.6	57084.3	64778	12604.6	17928.2	33403.9	29329.1	27611.3	31779.8	27752.4	22083.4	23118.3	26612.8	19028.5	22935.8	20824.5	25513.2
R	5.06355e+06	3.27595e+06	2.53625e+06	2.01048e+06	1.57733e+06	1.21081e+06	1.02372e+06	815351	689899	632050	620393	664831	747239	812980	858442	907879	941032	947354	961410
convergence	0	1	1	1	1	1	1	1	1	1	1	0	0	1	0	0	0	0	0
Heritability within experiment 1 (left)	NA	0.0536313	0.0739709	0.0728069	0.0683229	0.110546	0.10853	0.115847	0.163601	0.13446	0.143884	0.150263	0.168762	0.199419	0.185725	0.175493	0.191138	0.202478	0.203043
Heritability within experiment 1 (left)	NA	0.156161	0.191996	0.189699	0.181259	0.252391	0.249137	0.260887	0.333448	0.289999	0.304325	0.313872	0.340886	0.383576	0.364817	0.350476	0.372291	0.3877	0.38846
Heritability within experiment 1 (right)	NA	0.490008	0.543548	0.540104	0.52749	0.619345	0.615617	0.62889	0.700766	0.659679	0.673828	0.682918	0.707283	0.742136	0.727332	0.715481	0.733322	0.74529	0.745867
Heritability within experiment 3 (left)	0.00516319	0.00196481	0.0132926	0.0427785	0.0698144	0.113745	0.135779	0.173917	0.19403	0.148209	0.107892	0.125403	0.096472	0.162305	0.116648	0.180545	0.196765	0.214179	0.218504
Heritability within experiment 3 (left)	0.0240715	0.0170891	0.0411573	0.10112	0.152639	0.230157	0.266388	0.325347	0.354675	0.286107	0.220247	0.249535	0.200553	0.307874	0.235042	0.33514	0.358574	0.382925	0.388848
Heritability within experiment 3 (right)	0.125662	0.100429	0.182328	0.345139	0.451328	0.573037	0.6187	0.681877	0.70913	0.641221	0.559462	0.598196	0.530918	0.664411	0.57956	0.691253	0.712573	0.7332	0.738
Heritability within experiment 2 (left)	NA	0.167393	0.181354	0.200177	0.248423	0.309307	0.344273	0.400782	0.379891	0.375948	0.353186	0.315329	0.277393	0.244321	0.255319	0.249413	0.244989	0.248333	0.244494
Heritability within experiment 2 (left)	NA	0.237692	0.253617	0.275197	0.329359	0.39546	0.432292	0.490157	0.468999	0.464975	0.441554	0.401861	0.36113	0.324814	0.336975	0.330455	0.325555	0.329261	0.325006
Heritability within experiment 2 (right)	NA	0.333924	0.351571	0.375451	0.433726	0.501811	0.538348	0.593837	0.573811	0.569969	0.547383	0.508231	0.466864	0.428921	0.441741	0.434882	0.429705	0.433622	0.429124
Heritability all 200 micromol Experiments (left)	0.00516319	0.0766352	0.0887672	0.114466	0.169206	0.269122	0.292331	0.349781	0.351635	0.320274	0.297754	0.292966	0.25993	0.285592	0.262304	0.297397	0.302429	0.31822	0.308824
Heritability all 200 micromol Experiments	0.0240715	0.113684	0.128791	0.16062	0.226642	0.34132	0.36692	0.4287	0.430657	0.397248	0.372848	0.367615	0.331076	0.359526	0.333734	0.372458	0.377942	0.395037	0.384885
Heritability all 200 micromol Experiments (right)	0.125662	0.170304	0.189352	0.228972	0.308015	0.436073	0.463165	0.526461	0.52842	0.494597	0.469364	0.463893	0.425085	0.455393	0.42795	0.468957	0.474669	0.492329	0.481869
time	5.25	6.25	7.25	8.25	9.25	10.25	11.25	12.25	13.25	14.25	15.25	16.25	17.25	18.25	19.25	20.25	21.25	22.25	23.25

[truncated: 4 more sheets: 660nm, 700nm, 750nm, 790nm]
