# Supplementary material for: Phenomics for photosynthesis, growth and reflectance in Arabidopsis thaliana reveals circadian and long-term fluctuations in heritability
Source: Plant Methods. 2016 Feb 15;12:14. doi: 10.1186/s13007-016-0113-y (PMC4754911; doi:10.1186/s13007-016-0113-y)
Supplement: Supplementary file 5 — 10.1186/s13007-016-0113-2 Variances of all design factors and interactions for each trait at 550 µmol m-2 s-1. Separate excel sheets correspond to different traits measured. Raw data and graphs of variance components through time are shown on each excel sheet. [file 13007_2016_113_MOESM5_ESM.xlsx]

## Sheet: FqFm with Ely and BC354
	day12.396	day12.521	day12.646	day13.396	day13.521	day13.646	day14.396	day14.521	day14.646	day15.396	day15.521	day15.646	day16.396	day16.521	day16.646	day17.396	day17.521	day17.646	day18.396	day18.521	day18.646	day19.396	day19.521	day19.646	day20.396	day20.521	day20.646
genotype	0.00347196	0.00373614	0.00402841	0.00354758	0.00396709	0.0041862	0.00368769	0.00414186	0.0043764	0.00375077	0.00420687	0.00442747	0.00381443	0.00418422	0.00441232	0.00387813	0.00421921	0.00441512	0.00384767	0.00407771	0.00427883	0.00371248	0.00398146	0.00416257	0.00370671	0.00389463	0.00406576
x_within_image	0.000160557	0.000193908	0.000196238	0.000210471	0.000216309	0.000221925	0.00025436	0.000255398	0.00022503	0.000230104	0.000235235	0.000238637	0.000264784	0.000246233	0.000251609	0.000282983	0.000270448	0.000278698	0.000270704	0.000270156	0.000273926	0.000302353	0.000277033	0.000266301	0.000309493	0.000295763	0.000279058
y_within_image	0.000462706	0.00044864	0.00039107	0.00035319	0.000397276	0.000406016	0.000386691	0.000373066	0.000387183	0.000332593	0.000338643	0.00034141	0.000328174	0.000322089	0.000330335	0.000293478	0.000306133	0.000321631	0.000288178	0.000295925	0.000304005	0.000282822	0.000293303	0.000282679	0.000266929	0.000278028	0.00028552
Table.pos	0.000221444	5.7077e-05	0.000114156	0.000210562	0.000132552	0.000118851	0.000145692	0.000100769	0.000111233	0.000148313	7.1352e-05	9.7372e-05	0.000134147	5.9544e-05	5.7613e-05	0.000162631	8.725e-05	5.3202e-05	0.000103048	6.0023e-05	7.8861e-05	0.000142496	5.5353e-05	3.3975e-05	0.00014136	5.8367e-05	3.532e-05
x	4.225e-05	3.0558e-05	3.3755e-05	3.0931e-05	3.3713e-05	3.695e-05	2.8023e-05	3.5251e-05	3.8022e-05	3.3801e-05	3.4882e-05	4.2228e-05	3.3257e-05	3.577e-05	4.757e-05	3.1956e-05	3.5177e-05	4.4833e-05	3.2731e-05	3.826e-05	3.5637e-05	2.949e-05	3.7031e-05	4.2979e-05	3.3866e-05	4.0734e-05	4.5481e-05
y	2.868e-06	1.2036e-05	4.529e-06	4.18e-07	0	3.689e-06	0	0	0	2.65e-06	1.106e-06	1.444e-06	2.185e-06	2.942e-06	4.527e-06	4.213e-06	2.728e-06	5.527e-06	2.532e-06	7.734e-06	5.439e-06	2.597e-06	3.014e-06	6.042e-06	2.596e-06	4.724e-06	1.554e-06
Basin	8.492e-06	0	0	0	0	0	0	0	0	0	7.5e-08	0	0	0	0	0	0	0	0	0	0	0	6.66e-07	1.042e-06	5.72e-07	2.417e-06	0
Basin:genotype	3.332e-06	0	0	0	1.002e-06	8e-08	5.198e-06	2.686e-06	2.831e-06	1.465e-06	0	0	5.649e-06	6.71e-07	3.6e-08	8.54e-07	6.59e-07	2.849e-06	1.88e-06	4.74e-07	1.86e-07	2.411e-06	0	0	4.399e-06	3.716e-06	2e-06
genotype:x_within_image	0	1.753e-06	0	0	0	0	1.092e-06	0	0	0	0	7.127e-06	5.55e-07	3.181e-06	6.566e-06	2.409e-06	3.955e-06	4.152e-06	1.441e-06	1.434e-06	4.191e-06	8.22e-07	2.837e-06	1.312e-06	4.349e-06	1.244e-06	1.91e-06
genotype:y_within_image	7.121e-06	0	0	1.393e-06	5.523e-06	6.645e-06	8.63e-06	6.78e-06	1.872e-06	6.504e-06	0	0	4.583e-06	1.862e-06	3.121e-06	4.602e-06	5.473e-06	3.373e-06	6.555e-06	4.555e-06	4.243e-06	9.661e-06	2.025e-06	3.64e-06	6.783e-06	5.054e-06	4.01e-06
R	0.000228221	0.000204977	0.000215672	0.000181971	0.00016448	0.000159365	0.000134206	0.000138875	0.000161843	0.000126047	0.00014333	0.000144988	0.000114261	0.000119303	0.000115626	0.000114064	0.000117586	0.000107237	0.000100509	9.712e-05	0.000102841	0.000101398	9.2168e-05	9.3984e-05	0.000102113	9.6614e-05	0.000100134
convergence	1	0	1	1	1	1	1	1	1	1	0	1	1	1	1	1	1	1	1	1	1	1	1	1	1	1	1
Heritability within experiment 4 550micromol (left)	0.842783	0.899104	0.891299	0.864475	0.900493	0.906849	0.899255	0.91916	0.914348	0.899484	0.926618	0.920052	0.909533	0.934506	0.935289	0.90172	0.92767	0.939263	0.922763	0.935467	0.933581	0.908528	0.940519	0.946047	0.905965	0.934316	0.943954
Heritability within experiment 4 550micromol	0.887997	0.929438	0.923787	0.90414	0.930441	0.935018	0.929547	0.943831	0.940394	0.929712	0.949136	0.944467	0.936946	0.954718	0.955271	0.931326	0.949882	0.958072	0.946397	0.955397	0.954065	0.936224	0.958955	0.962836	0.934383	0.954584	0.961368
Heritability within experiment 4 550micromol (right)	0.928818	0.955886	0.952247	0.939468	0.95653	0.959463	0.955955	0.965081	0.962895	0.956062	0.968445	0.965485	0.960695	0.971969	0.972317	0.957098	0.968917	0.974078	0.96671	0.972396	0.971557	0.960234	0.974634	0.977066	0.959057	0.971884	0.976147
time	12.396	12.521	12.646	13.396	13.521	13.646	14.396	14.521	14.646	15.396	15.521	15.646	16.396	16.521	16.646	17.396	17.521	17.646	18.396	18.521	18.646	19.396	19.521	19.646	20.396	20.521	20.646

## Sheet: FqFm without Ely and BC354
	day12.396	day12.521	day12.646	day13.396	day13.521	day13.646	day14.396	day14.521	day14.646	day15.396	day15.521	day15.646	day16.396	day16.521	day16.646	day17.396	day17.521	day17.646	day18.396	day18.521	day18.646	day19.396	day19.521	day19.646	day20.396	day20.521	day20.646
genotype	0.00052801	0.000483884	0.000545989	0.000416051	0.0004987	0.000522469	0.000375829	0.00040788	0.000427098	0.000336093	0.000346483	0.000372492	0.000315537	0.000287856	0.000303923	0.000276	0.000258318	0.000272423	0.000220547	0.000219306	0.000240402	0.00019782	0.000189998	0.000188637	0.000180983	0.000165358	0.000164133
x_within_image	0.000156944	0.000192096	0.000198925	0.000210846	0.000213866	0.000214549	0.000251416	0.000248712	0.000222259	0.000226217	0.00023261	0.000229071	0.000259594	0.000238809	0.000240313	0.000281222	0.000263614	0.000267886	0.00026605	0.000266376	0.000262859	0.000299577	0.000273066	0.000259459	0.000302388	0.000285323	0.000266968
y_within_image	0.000454955	0.000439436	0.000385069	0.000352816	0.000391742	0.000400791	0.000376279	0.000370643	0.00038073	0.000326988	0.000338062	0.000336097	0.000324345	0.000320125	0.000326898	0.00029162	0.000306005	0.000318596	0.000288315	0.000293483	0.000302804	0.000285456	0.000290477	0.000273984	0.000268168	0.000275794	0.000277331
Table.pos	0.000250395	7.3605e-05	0.000118567	0.000237396	0.000146127	0.00012802	0.000161656	0.000110855	0.000120695	0.000160247	7.6457e-05	0.000100553	0.000145982	6.4162e-05	6.1209e-05	0.000178159	9.3609e-05	5.7341e-05	0.000115478	6.0776e-05	8.4121e-05	0.000153865	6.0479e-05	3.8707e-05	0.000149723	6.3102e-05	3.7719e-05
x	4.5152e-05	3.3752e-05	3.5693e-05	3.3346e-05	3.5713e-05	3.5319e-05	3.0679e-05	3.5891e-05	3.9134e-05	3.6111e-05	3.5101e-05	4.375e-05	3.6617e-05	3.5365e-05	4.5143e-05	3.3607e-05	3.5074e-05	4.2526e-05	3.3783e-05	3.7392e-05	3.3054e-05	3.0252e-05	3.6654e-05	4.1505e-05	3.4436e-05	3.8749e-05	4.0834e-05
y	3.367e-06	6.322e-06	6.639e-06	0	0	3.52e-06	0	0	0	2.852e-06	1.323e-06	2.301e-06	1.246e-06	3.329e-06	5.831e-06	3.948e-06	3.757e-06	5.464e-06	1.794e-06	9.127e-06	6.45e-06	3.866e-06	2.635e-06	4.268e-06	2.428e-06	3.665e-06	8.38e-07
Basin	8.842e-06	0	0	0	0	0	0	0	0	0	5e-07	0	0	0	0	0	0	0	0	0	0	0	3.16e-07	6.45e-07	0	1.005e-06	0
Basin:genotype	4.946e-06	0	0	9.3e-07	2.507e-06	4.73e-07	6.252e-06	3.082e-06	3.516e-06	1.378e-06	0	3.32e-07	5.872e-06	1.213e-06	5.5e-07	1.031e-06	6.49e-07	2.972e-06	1.975e-06	3.55e-07	0	0	0	0	6.01e-07	0	0
genotype:x_within_image	5.67e-07	1.73e-06	0	0	0	0	7.3e-07	0	0	0	3.71e-07	6.33e-06	2.93e-07	2.793e-06	5.143e-06	2.449e-06	3.98e-06	2.492e-06	1.739e-06	1.463e-06	3.104e-06	1.028e-06	2.56e-06	8.57e-07	3.038e-06	0	8.4e-08
genotype:y_within_image	6.164e-06	0	0	0	3.808e-06	5.832e-06	6e-06	5.676e-06	7.81e-07	5.108e-06	0	0	2.556e-06	1.302e-06	2.057e-06	3.277e-06	1.762e-06	1.877e-06	4.159e-06	2.479e-06	2.526e-06	5.971e-06	2.019e-06	2.035e-06	4.028e-06	4.02e-06	2.516e-06
R	0.000210459	0.000201342	0.000213816	0.000172655	0.000162013	0.000161118	0.000129723	0.000137328	0.00016158	0.000124483	0.000141249	0.000146959	0.000111237	0.000118427	0.000115016	0.0001098	0.000114681	0.000107421	9.427e-05	9.2748e-05	9.8899e-05	9.1207e-05	8.2655e-05	8.3088e-05	8.5348e-05	8.1547e-05	8.4406e-05
convergence	1	0	0	1	1	1	1	1	1	1	0	0	1	1	1	1	1	1	1	0	1	1	0	1	1	1	1
Heritability within experiment 4 550micromol (left)	0.427378	0.505903	0.503967	0.403088	0.507545	0.522897	0.465727	0.507158	0.487821	0.42885	0.481143	0.466932	0.446602	0.476977	0.479676	0.383536	0.430369	0.481914	0.407404	0.436956	0.444379	0.356587	0.443178	0.461267	0.333735	0.399764	0.440449
Heritability within experiment 4 550micromol	0.530118	0.606808	0.604976	0.505419	0.608363	0.6228	0.56816	0.607997	0.589563	0.5316	0.583133	0.569337	0.549332	0.579104	0.581716	0.485185	0.533128	0.583877	0.509843	0.539728	0.547125	0.456766	0.545932	0.563794	0.432173	0.502001	0.543214
Heritability within experiment 4 550micromol (right)	0.656319	0.722707	0.721178	0.633876	0.724003	0.735955	0.689855	0.723698	0.708196	0.657648	0.702724	0.690874	0.67341	0.699279	0.701514	0.615081	0.659017	0.703359	0.637936	0.664907	0.671463	0.588039	0.670408	0.686068	0.564007	0.630727	0.668003
time	12.396	12.521	12.646	13.396	13.521	13.646	14.396	14.521	14.646	15.396	15.521	15.646	16.396	16.521	16.646	17.396	17.521	17.646	18.396	18.521	18.646	19.396	19.521	19.646	20.396	20.521	20.646

## Sheet: FqFm mask
	day12.396	day12.521	day12.646	day13.396	day13.521	day13.646	day14.396	day14.521	day14.646	day15.396	day15.521	day15.646	day16.396	day16.521	day16.646	day17.396	day17.521	day17.646	day18.396	day18.521	day18.646	day19.396	day19.521	day19.646	day20.396	day20.521	day20.646
genotype	474.282	461.639	482.607	957.483	990.288	1082.31	2207.61	2285.78	2423.04	4717.45	4739.61	4923.56	8946.44	8925.95	9097.13	15541.4	15540	16110.9	27190.3	27126.6	28427.6	49596.8	49185.5	50368.3	80182.4	80670.3	82009.6
x_within_image	2.30529	3.98187	3.74571	7.01224	7.64413	7.44042	10.5857	12.3266	13.3879	19.6434	26.9656	23.0301	35.4989	45.0291	39.279	63.5617	67.0744	52.8732	90.8185	101.737	86.0189	194.205	197.391	196.143	374.282	370.372	388.868
y_within_image	40.7916	55.512	52.5182	82.0517	86.3991	90.9509	147.801	161.372	167.415	277.793	293.454	298.739	460.275	482.935	495.652	726.623	774.376	792.455	1153.11	1209.36	1211.16	1858.52	1972.74	2051.51	2977.78	3220.32	3363.62
Table.pos	22.6116	27.3838	33.5425	55.6506	54.5129	56.3347	87.8498	100.539	84.9213	185.146	167.552	138.722	231.937	218.67	212.33	341.196	268.367	277.193	490.185	376.425	273.137	777.442	720.364	780.969	1649.99	1415.42	1246.31
x	1.2751	0.970028	0.917565	1.27807	0.0106295	0.000166111	4.22668	0.000783546	0.00024423	0.000431473	0.000458319	0.000492674	0.000831347	0.000880913	0.000947175	0.00154025	0.00162167	0.0017607	0.00279157	0.00291821	0.00316396	0.00498519	0.00520402	0.00554793	0.00858062	0.00889316	0.00933756
y	13.5616	20.8541	18.1154	30.8518	33.0651	41.9941	63.826	67.7876	82.008	126.449	144.156	162.233	274.349	295.509	310.34	487.61	518.016	519.569	745.44	845.327	821.45	1213.44	1263.68	1315.19	1913.25	2026.42	2011.27
Basin	1.86137	1.57296	2.15622	3.21362	2.50002	5.08515	8.95564	11.6269	13.108	22.9963	23.8435	30.9157	37.9926	38.9526	45.8528	72.9533	84.7883	78.4077	122.166	102.882	92.5906	78.4761	100.372	120.454	249.882	227.561	233.352
Basin:genotype	9.7074e-05	4.8355e-05	5.4036e-05	9.3335e-05	0.000101891	0.000114771	0.000201155	0.000218513	0.00024423	0.000431473	0.000458319	0.000492674	0.000831347	0.000880913	0.000947175	0.00154025	0.00162167	0.0017607	0.00279157	0.00291821	0.00316396	0.00498519	0.00520402	0.00554793	70.526	105.721	31.1317
genotype:x_within_image	10.643	13.1338	12.9627	17.0225	17.8252	19.6875	27.8075	36.0666	36.1759	62.9927	48.3405	58.3998	58.942	65.7223	63.5426	66.5699	28.8347	1.81735	29.0933	0.00279537	0.00201657	0.0215407	0.0217505	0.0215363	0.0219664	0.0215949	0.0198287
genotype:y_within_image	8.89541	13.3719	11.8352	24.6181	22.3003	26.7729	44.208	51.2116	54.3476	105.834	117.123	120.682	213.557	200.784	204.658	381.563	392.862	419.032	663.59	781.956	772.65	1372.6	1455.75	1507.38	2261.49	2319.35	2473.33
R	474.798	477.854	533.99	922.347	1006.9	1134.18	1987.84	2159.37	2413.51	4263.87	4529.16	4868.66	8215.46	8705.29	9360.1	15221	16025.5	17399.4	27586.6	28838.1	31266.6	49264.2	51426.7	54825.3	84794.7	87883.3	92274.9
convergence	1	1	1	1	1	1	1	1	1	1	1	1	1	1	1	1	1	1	1	1	1	1	1	1	1	1	1
Heritability within experiment 4 550micromol (left)	0.358017	0.339535	0.324404	0.362777	0.351435	0.342928	0.385304	0.37297	0.362153	0.386227	0.373953	0.366771	0.387507	0.373665	0.361108	0.375026	0.364	0.353454	0.370974	0.359616	0.353329	0.378045	0.365549	0.356629	0.364201	0.357611	0.350929
Heritability within experiment 4 550micromol	0.455049	0.435236	0.418802	0.460105	0.448027	0.438896	0.483777	0.470868	0.459443	0.484737	0.471901	0.464332	0.486069	0.471599	0.458334	0.473028	0.461401	0.450184	0.468767	0.456749	0.45005	0.476194	0.46304	0.453571	0.461614	0.454617	0.447484
Heritability within experiment 4 550micromol (right)	0.581256	0.56184	0.545451	0.586152	0.574417	0.565455	0.608759	0.596494	0.585513	0.609665	0.597481	0.590227	0.610921	0.597193	0.58444	0.598557	0.587403	0.576524	0.594484	0.582905	0.576393	0.601573	0.588983	0.579821	0.587608	0.580837	0.573887
time	12.396	12.521	12.646	13.396	13.521	13.646	14.396	14.521	14.646	15.396	15.521	15.646	16.396	16.521	16.646	17.396	17.521	17.646	18.396	18.521	18.646	19.396	19.521	19.646	20.396	20.521	20.646

## Sheet: NIR
	day13.5	day13.625	day13.75	day13.875	day14	day14.125	day14.25	day14.375	day14.625	day14.75	day14.875	day15	day15.125	day15.25	day15.375	day15.5	day15.625	day15.75	day15.875	day16.125	day16.25	day16.375	day16.5	day16.625	day16.75	day16.875	day17	day17.125	day17.25	day17.375	day17.5	day17.625	day17.75	day17.875	day18	day18.125	day18.25	day18.375	day18.5	day18.625	day18.75	day18.875	day19	day19.125	day19.25	day19.375	day19.5	day19.625	day19.875
genotype	1213.09	1355.02	1612.19	1713.89	1921.31	2113.37	2384.39	2587.18	3011.28	3454.58	3755.9	4181.24	4679.68	5228.39	5458.04	5698.45	5995.97	6755.1	7340.06	8763.81	9567.8	10044	10442	10846.1	11937	12852.3	14006.4	15044.6	16477.3	17074.8	17911.8	18640	20974.2	22351	24343.4	26191.9	28941	30314.6	31430	33316.9	36974.3	39842.6	43847.4	48040.9	53509.4	55868.9	57216.7	59323.7	68017.8
x_within_image	33.9665	31.5681	36.0605	26.4597	33.0645	34.241	39.7581	48.8193	61.1894	67.2374	44.1984	48.9679	52.9825	66.6323	80.9283	97.3397	98.7628	112.42	85.0338	102.208	118.362	140.884	162.155	153.65	163.931	147.692	156.371	162.772	184.191	212.195	220.916	220.142	227.134	210.674	202.673	211.068	234.226	265.135	288.305	268.395	296.383	272.888	279.187	287.212	307.06	361.214	362.643	331.306	288.49
y_within_image	114.009	122.745	138.111	133.366	146.04	154.063	172.04	198.537	226.253	262.229	233.365	249.416	274.773	315.211	354.075	379.968	391.874	447.94	416.343	491.33	547.405	581.042	628.085	632.116	704.564	650.948	670.552	731.942	804.714	873.428	962.611	968.125	1059.94	1028.57	1059.25	1117.85	1231.84	1288.18	1361.56	1403.31	1565.2	1485.46	1528.6	1635.4	1831.49	1955.42	2037.21	2120.76	2254.8
Table.pos	46.9952	47.094	51.3079	55.9016	56.4532	67.9653	72.8868	79.3133	85.0564	91.2271	101.582	107.306	115.526	125.269	140.889	168.213	160.306	156.681	168.315	178.253	183.283	184.227	208.218	197.123	215.816	268.432	254.784	259.545	268.614	307.773	300.806	274.897	270.045	425.117	406.079	446.373	444.155	472.409	386.165	361.146	395.142	768.031	773.363	761.453	718.49	797.194	735.266	708.207	1046.99
x	7.76053	8.73123	5.30464	14.2615	20.5842	17.5142	17.8522	11.3224	5.33149	2.9585	15.6196	24.3391	17.8325	23.1018	10.735	0.00138853	0.000571102	0.000634134	22.7962	40.725	41.395	17.0717	14.1194	4.40711	0.0011744	16.8197	46.6176	40.1032	46.8867	13.0959	0.00180538	0.00191972	0.00216532	34.9985	103.082	97.7577	90.037	18.7399	0.00322479	0.00343246	0.00380378	19.8912	96.8258	115.871	168.873	95.4126	0.00571627	0.00602337	57.1846
y	24.1867	30.6016	38.3839	21.7638	34.6231	39.0179	43.0503	46.7404	63.7186	67.9953	47.8427	67.3411	89.3368	98.8483	120.328	125.471	135.05	150.287	146.08	176.48	196.459	217.311	226.804	241.532	250.286	235.159	301.756	359.739	399.288	401.554	392.357	438.063	460.03	414.885	516.38	525.989	594.988	635.97	670.932	662.023	728.841	697.874	850.418	979.742	1118.5	1109.29	1090.96	1126.03	1120.68
Basin	9.31462	11.11	14.5847	13.9626	12.7989	13.5724	13.1631	15.992	19.7478	26.3602	20.1081	18.0984	27.2982	33.1261	37.2672	40.708	40.924	46.3732	43.9412	47.7601	56.0313	54.5065	64.2954	58.8025	65.7656	84.2826	80.6982	97.8079	108.683	98.622	116.392	121.258	122.628	136.787	126.056	131.786	133.999	134.393	128.383	116.14	114.715	97.0125	101.286	88.9397	102.304	62.0137	84.0932	109.054	133.258
Basin:genotype	0.000123801	0.000137939	0.000160687	0.86348	0.000163965	0.111534	0.000210528	0.000239899	0.000289146	0.000331522	0.000334131	0.000366253	0.000407492	0.000460839	0.000501162	0.000535081	0.000571102	0.000634134	0.000685623	0.000778672	0.000860453	0.000938446	0.000998915	0.00106079	0.0011744	0.0011974	0.00234166	0.00140859	10.0148	16.978	12.3891	0.00447668	23.2145	55.8863	99.2043	96.5907	94.7827	1.39781	0.0118252	12.1971	0.0137678	0.00389389	0.00422505	0.00454374	0.00502897	0.00537753	0.0156975	0.0131069	0.0132827
genotype:x_within_image	21.1457	25.5845	21.552	32.0398	31.1327	37.298	38.7232	31.9119	46.9406	40.4295	42.6556	44.9953	45.3963	45.1667	78.3694	71.3574	72.6704	75.7441	52.3181	42.6384	59.3914	66.0303	86.6982	66.0594	93.2191	76.705	54.8307	62.1225	51.3293	117.099	96.4151	77.0462	43.395	103.554	121.842	123.524	67.9972	103.281	9.55329	0.00386249	0.00233258	0.00412952	0.00409089	0.00250829	0.0253827	0.0300568	0.0248841	0.0248736	0.0172004
genotype:y_within_image	30.0195	27.9055	32.1307	28.6612	28.1989	40.4158	42.3764	41.988	57.1754	61.2162	52.6958	52.4953	67.0983	89.8428	106.34	113.607	115.406	119.517	120.535	160.975	206.423	222.101	205.019	197.272	202.523	230.122	273.079	305.224	326.077	366.756	369.928	385.173	399.856	468.693	473.87	572.52	665.461	636.488	735.564	778.176	917.075	916.641	918.9	1109.16	1266.38	1250.07	1267.1	1313.95	1392.04
R	1223.42	1363.13	1587.92	1466.68	1620.32	1790.18	2080.46	2370.71	2857.37	3276.14	3301.92	3619.35	4026.88	4554.07	4952.54	5287.73	5643.69	6266.59	6388.37	7694.92	8503.09	9273.83	9871.39	10482.8	11605.6	11832.8	12735.8	13919.9	15488.1	16683.5	17840.9	18970.9	21397.9	21537	23294.4	24661	27407.7	29806.5	31867.8	33920	37589.4	38479.9	41752.4	44901.8	49696.9	53141.4	56488.9	59523.6	67945.1
convergence	1	1	1	1	1	1	1	1	1	1	1	1	1	1	1	1	1	1	1	1	1	1	1	1	1	1	1	1	1	1	1	1	1	1	1	1	1	1	1	1	1	1	1	1	1	1	1	1	1
Heritability within experiment 4 550micromol (left)	0.369429	0.371101	0.377198	0.408189	0.41016	0.407802	0.402002	0.393767	0.388166	0.389594	0.407367	0.409808	0.410484	0.407284	0.396583	0.39263	0.390679	0.395253	0.409878	0.407536	0.404116	0.396283	0.391597	0.387736	0.386886	0.398781	0.400042	0.395165	0.391358	0.382981	0.380766	0.376369	0.377151	0.388737	0.389004	0.39196	0.391259	0.384229	0.37898	0.37881	0.379147	0.390183	0.392733	0.396698	0.398492	0.393734	0.38652	0.383351	0.384717
Heritability within experiment 4 550micromol	0.467138	0.4689	0.475307	0.507402	0.509417	0.507006	0.501056	0.492563	0.486754	0.488238	0.50656	0.509057	0.509748	0.506475	0.495473	0.491385	0.489364	0.494099	0.509128	0.506733	0.503228	0.495163	0.490315	0.486307	0.485424	0.49774	0.49904	0.494009	0.490068	0.481355	0.479041	0.474438	0.475257	0.487348	0.487625	0.490692	0.489964	0.482657	0.477173	0.476995	0.477348	0.488849	0.491492	0.495591	0.497443	0.492528	0.485042	0.481741	0.483165
Heritability within experiment 4 550micromol (right)	0.592922	0.594611	0.600728	0.630818	0.632677	0.630452	0.624941	0.61702	0.611566	0.612962	0.63004	0.632345	0.632982	0.629962	0.619741	0.615917	0.61402	0.618458	0.632411	0.630201	0.626957	0.619452	0.614913	0.611145	0.610312	0.621856	0.623066	0.618373	0.614681	0.606469	0.604277	0.599901	0.600681	0.612125	0.612385	0.615266	0.614584	0.6077	0.602504	0.602335	0.60267	0.613537	0.616017	0.619852	0.621579	0.616988	0.609953	0.606835	0.608181
time	13.5	13.625	13.75	13.875	14	14.125	14.25	14.375	14.625	14.75	14.875	15	15.125	15.25	15.375	15.5	15.625	15.75	15.875	16.125	16.25	16.375	16.5	16.625	16.75	16.875	17	17.125	17.25	17.375	17.5	17.625	17.75	17.875	18	18.125	18.25	18.375	18.5	18.625	18.75	18.875	19	19.125	19.25	19.375	19.5	19.625	19.875
[truncated: 8 more columns]

## Sheet: Percentage change
	day13.625	day13.75	day13.875	day14	day14.125	day14.25	day14.375	day14.75	day14.875	day15	day15.125	day15.25	day15.375	day15.5	day15.625	day15.75	day15.875	day16.25	day16.375	day16.5	day16.625	day16.75	day16.875	day17	day17.125	day17.25	day17.375	day17.5	day17.625	day17.75	day17.875	day18	day18.125	day18.25	day18.375	day18.5	day18.625	day18.75	day18.875	day19	day19.125	day19.25	day19.375	day19.5	day19.625	day20	day20.125	day20.25	day20.375
genotype	3.2011e-05	0.000189656	0.00469235	0.00124895	0.000338401	0.000696867	0.00224178	0.000120496	0.00341463	0.000746933	0.000340599	0.00037651	0.00102604	0.000476353	7.7821e-05	0.000127128	0.00244751	0.000281855	0.000581629	0.000271905	7.1019e-05	8.2789e-05	0.0016166	0.000343272	0.000276139	0.000227381	0.00054241	0.000190669	8.5234e-05	9.7865e-05	0.00183456	0.000364856	0.00014851	0.00031494	0.000533095	0.000244272	7.0183e-05	8.1483e-05	0.00165068	0.000233805	0.000157219	0.000224781	0.000304626	0.000286852	7.8932e-05	0.000135916	0.000101376	0.000112171	0.000386658
x_within_image	8.507e-06	0	0	5.038e-06	4.18e-07	0	0	0	0	0	0	7.945e-06	0	0	1.734e-06	0	0	0	0	0	3.86e-06	0	0	0	3.38e-07	0	0	4.5e-07	9.18e-07	0	0	0	0	0	0	4.87e-07	8.5e-08	0	1.584e-06	0	1.092e-06	0	0	2.16e-07	0	0	0	5.31e-07	0
y_within_image	1.364e-06	4.26e-07	5.1709e-05	0	1.5147e-05	1.3512e-05	4.0401e-05	1.144e-06	8.142e-06	9.288e-06	0	0	3.715e-06	4.235e-06	2.419e-06	2.32e-07	8.224e-06	3.452e-06	1.6153e-05	2.901e-06	7.417e-06	2.28e-07	0	1.433e-06	0	7.6e-08	1.436e-06	0	3.843e-06	8.23e-07	0	0	5.42e-07	0	2.525e-06	1.441e-06	2.79e-06	5.08e-07	7e-07	7.39e-07	3.55e-07	0	2.032e-06	8.55e-07	8.36e-07	1.819e-06	0	0	2.552e-06
Table.pos	0	1.6078e-05	7.1772e-05	6.6878e-05	1e-09	3.9672e-05	1e-09	8.292e-06	0.000145118	0	3.4571e-05	2.8867e-05	5.2774e-05	0	7.49e-06	1.6795e-05	0.000126152	1.6664e-05	2.7558e-05	0	1.1506e-05	0	5.8378e-05	2.4464e-05	3.2025e-05	1.1761e-05	1.4042e-05	8.711e-06	1.3664e-05	9.49e-07	3.6253e-05	4.381e-06	2.372e-06	5.357e-06	2.0886e-05	5.342e-06	2.1531e-05	1.3684e-05	4.519e-05	0	2.811e-06	0	2.2173e-05	2.4674e-05	1.4037e-05	9.149e-06	5.518e-06	2.99e-07	1.8671e-05
x	0	0	9.5819e-05	1.8778e-05	5.452e-06	3.499e-06	0.000108302	4.68e-07	3.434e-05	0	1.4505e-05	1.125e-06	1.267e-05	0	7.485e-06	0	8.568e-06	0	3.786e-06	0	7.898e-06	0	2.814e-06	1.1028e-05	0	0	1.3326e-05	4.073e-06	2.526e-06	3.137e-06	1.0793e-05	2.911e-06	3.198e-06	0	4.526e-06	8.012e-06	3.406e-06	3.263e-06	1.0894e-05	7.702e-06	2.59e-07	0	2.656e-06	1.5045e-05	8.533e-06	4.29e-07	2.5e-07	3.36e-07	5.99e-06
y	0	2.6851e-05	1.1666e-05	0	0	3.544e-05	0	0	4.4915e-05	0	9.7e-08	0	5.055e-06	0	3.02e-07	5.802e-06	1e-09	0	2.751e-06	0	2.844e-06	2.081e-06	0	0	0	2.928e-06	0	5.758e-06	0	6.066e-06	3.273e-06	3e-07	0	0	1.85e-07	0	0	1.031e-06	0	5.282e-06	0	0	0	4.041e-06	1.366e-06	0	3.34e-07	0	8.59e-06
Basin	0	0	1.0653e-05	0	1.887e-06	9.524e-06	0	0	0	2.583e-06	4.313e-06	0	0	0	0	0	6.45e-07	0	1.923e-06	0	8.66e-07	0	1.5591e-05	7.14e-07	0	0	1.289e-06	0	0	6.49e-07	5.506e-06	1.047e-06	0	0	2.199e-06	0	0	9.7e-07	0	0	6.6e-08	0	8.736e-06	0	0	1.18e-07	0	0	2.525e-06
Basin:genotype	2.3927e-05	0	5.5918e-05	1.3139e-05	2.532e-06	1.0597e-05	0	4.742e-06	7.6538e-05	0	2.2406e-05	0	1.7683e-05	0	1.6779e-05	0	4.3118e-05	1.424e-06	1.5202e-05	1.025e-06	1.6701e-05	0	0	3.132e-06	0	6.533e-06	4.473e-06	0	0	8.023e-06	9.67e-07	1.3657e-05	0	0	1.7401e-05	0	6.209e-06	4.985e-06	7.63e-07	9.669e-06	0	8.929e-06	1.923e-06	3.12e-07	4.296e-06	5.79e-06	1.468e-06	3.409e-06	6.159e-06
genotype:x_within_image	5.8772e-05	1e-09	4.8019e-05	1e-09	0	1.0231e-05	0.000347129	0	0	2.0905e-05	6.8283e-05	0	0	3.236e-05	0	0	2.9733e-05	1.9332e-05	7.604e-06	3.2715e-05	1.2808e-05	0	0	0	1.1073e-05	1.243e-06	0	1.0064e-05	0	0	1.2871e-05	0	2.087e-06	2.427e-06	0	1.1725e-05	1.0899e-05	7.007e-06	0	3.416e-06	0	0	0	1.436e-06	6.12e-07	4.16e-07	0	3.221e-06	0
genotype:y_within_image	5.672e-06	0	2e-09	5.945e-05	0	1e-09	0	0	2.1875e-05	1e-09	0	0	1e-09	1.589e-06	0	0	5.25e-06	0	0	8.6e-07	0	4.204e-06	1.6799e-05	0	0	0	0	1.0446e-05	0	7.195e-06	2.933e-06	0	0	0	3.615e-06	0	0	0	0	0	2.04e-06	0	0	7.11e-06	0	1.766e-06	0	0	0
R	0.00117468	0.00140136	0.00338565	0.00229556	0.00137116	0.00187006	0.00387432	0.000758303	0.00253009	0.00144868	0.000930535	0.00108696	0.00133718	0.000794645	0.000509301	0.000488715	0.00210116	0.000704127	0.000751782	0.000553571	0.000386723	0.000424901	0.00147467	0.00072985	0.000397782	0.000400041	0.000658242	0.000366842	0.000268179	0.000285688	0.00106099	0.000450303	0.000277313	0.00044306	0.000509806	0.000307762	0.000224674	0.000196086	0.000827607	0.000337496	0.000242834	0.000340254	0.000376314	0.000252618	0.000183889	0.000300739	0.000211803	0.000297344	0.000412567
convergence	1	1	1	1	1	1	1	1	1	1	1	1	1	1	1	1	1	1	1	1	1	1	1	1	1	1	1	1	1	1	1	1	1	1	1	1	1	1	1	1	1	1	1	1	1	1	1	1	1
Heritability within experiment 4 550micromol (left)	0.0279066	0.0744593	0.461873	0.234749	0.134861	0.18747	0.218697	0.0906965	0.449408	0.237394	0.185615	0.179737	0.29322	0.235545	0.0777469	0.132704	0.419561	0.203052	0.302543	0.199783	0.103905	0.10706	0.408556	0.217304	0.297286	0.267068	0.293824	0.20857	0.139231	0.179869	0.530561	0.338617	0.221998	0.320386	0.365566	0.293067	0.150331	0.198978	0.564593	0.291311	0.305594	0.30321	0.308577	0.373481	0.183785	0.230133	0.241198	0.198029	0.348178
Heritability within experiment 4 550micromol	0.0520213	0.116812	0.564389	0.320068	0.19684	0.263089	0.300984	0.138761	0.552112	0.323188	0.260804	0.253543	0.387414	0.321009	0.121283	0.194058	0.522222	0.282127	0.397848	0.278154	0.156376	0.160552	0.511021	0.299315	0.391974	0.357705	0.388092	0.288807	0.202462	0.253706	0.629943	0.437466	0.304931	0.417592	0.466304	0.387241	0.216643	0.277174	0.661167	0.385266	0.401244	0.398591	0.404558	0.474654	0.258548	0.314608	0.327661	0.276018	0.44777
Heritability within experiment 4 550micromol (right)	0.0978249	0.192442	0.686585	0.446391	0.299541	0.38099	0.424938	0.222834	0.675857	0.449855	0.378281	0.369626	0.518692	0.447436	0.198698	0.295984	0.649203	0.403298	0.529443	0.398681	0.246656	0.252231	0.639014	0.423041	0.523405	0.487431	0.519394	0.411015	0.306695	0.369821	0.74181	0.56923	0.429411	0.549473	0.5972	0.518513	0.324533	0.39754	0.766955	0.516465	0.532918	0.530205	0.536296	0.60515	0.375599	0.440298	0.454804	0.396191	0.579318
time	13.625	13.75	13.875	14	14.125	14.25	14.375	14.75	14.875	15	15.125	15.25	15.375	15.5	15.625	15.75	15.875	16.25	16.375	16.5	16.625	16.75	16.875	17	17.125	17.25	17.375	17.5	17.625	17.75	17.875	18	18.125	18.25	18.375	18.5	18.625	18.75	18.875	19	19.125	19.25	19.375	19.5	19.625	20	20.125	20.25	20.375
[truncated: 4 more columns]

## Sheet: 480nm
	day14.25	day15.25	day16.25	day17.25	day18.25	day19.25	day20.25
	14.25	15.25	16.25	17.25	18.25	19.25	20.25
genotype	72145.9	75466.9	78543.4	89347.1	106202	108402	113597
x_within_image	247720	227953	217003	211025	199847	197003	196660
y_within_image	510913	476892	463526	437375	402778	382663	387399
Table.pos	3956.98	2153.49	2025.94	1973.31	2506.72	4035.58	3490.52
x	8779.01	8475.48	9438.28	10630.4	10853.3	10348.1	10131.6
y	353.126	1255.59	1221.22	1293.54	1786.83	1335.29	937.795
Basin	0.00575419	0.00477423	32.5909	172.867	534.963	171.465	516.332
Basin:genotype	3116.83	816.607	681.856	843.473	1003.59	193.566	993.377
genotype:x_within_image	1009.2	1513.05	862.747	970.658	1089.01	1598.4	2288.21
genotype:y_within_image	2660.72	2594.81	1927.63	1529.8	958.174	668.338	1806.69
R	56863.6	47179.5	38937.5	35063.8	35158.4	34125	34852.4
convergence	1	1	1	1	1	1	1
Heritability within experiment 4 550micromol (left)	0.402435	0.463709	0.528467	0.575841	0.605435	0.618393	0.631546
Heritability within experiment 4 550micromol	0.504748	0.566186	0.627995	0.671312	0.697599	0.708929	0.720318
Heritability within experiment 4 550micromol (right)	0.633259	0.688145	0.740218	0.774972	0.795406	0.804065	0.812682
time	14.25	15.25	16.25	17.25	18.25	19.25	20.25

## Sheet: 532nm
	day14.25	day15.25	day16.25	day17.25	day18.25	day19.25	day20.25
	14.25	15.25	16.25	17.25	18.25	19.25	20.25
genotype	534607	639080	688415	803216	815052	820707	950137
x_within_image	1.23135e+06	1.02125e+06	867776	762155	663931	637928	624725
y_within_image	2.07561e+06	1.8068e+06	1.61177e+06	1.44518e+06	1.28462e+06	1.20434e+06	1.15067e+06
Table.pos	91301.1	83537.5	99355.2	104978	102747	116479	144901
x	33988.4	35365.7	37161	45338.7	42308.4	38859.1	44795
y	15731.2	16507	7501.52	11957.5	4174.88	1666.56	0.0363009
Basin	0.0617328	3447.56	6064.27	3219.88	4332.76	0.0669301	1091.11
Basin:genotype	4658.73	860.71	11761.3	22070.2	20528.7	21685.5	21743.2
genotype:x_within_image	16287.4	16383.2	0.27275	0.184434	0.212555	0.291833	4209.22
genotype:y_within_image	29239.1	31999.5	31701.4	20933.9	14520.4	15401.6	8854.56
R	610051	638087	632972	726743	740943	661411	782351
convergence	1	1	1	1	1	1	1
Heritability within experiment 4 550micromol (left)	0.318586	0.357364	0.383524	0.38772	0.390659	0.415024	0.40934
Heritability within experiment 4 550micromol	0.415613	0.457594	0.485172	0.489541	0.492593	0.517616	0.511822
Heritability within experiment 4 550micromol (right)	0.547484	0.588838	0.615069	0.619159	0.622006	0.645027	0.639746
time	14.25	15.25	16.25	17.25	18.25	19.25	20.25

## Sheet: 550nm
	day14.25	day15.25	day16.25	day17.25	day18.25	day19.25	day20.25
	14.25	15.25	16.25	17.25	18.25	19.25	20.25
genotype	555747	631023	666111	805902	836836	858731	991242
x_within_image	977168	938755	950616	862177	827290	793366	863259
y_within_image	2.82529e+06	2.20165e+06	1.81025e+06	1.51429e+06	1.29124e+06	1.19028e+06	1.13894e+06
Table.pos	119719	122300	134064	138763	139464	151992	182243
x	29046	38107.1	37728.3	47822.5	44700.6	46542	52415.1
y	18268.1	10408.8	9756.87	8915.43	703.043	164.667	0.435905
Basin	15608.1	12886.7	14717.4	12414	12344.3	4980.04	9707.17
Basin:genotype	4816.49	12887.6	21135.6	29792.2	32313.4	29300.4	27479.6
genotype:x_within_image	11002.7	5487.16	227.882	0.182486	0.161612	0.078081	4209.1
genotype:y_within_image	112530	126522	115352	81884.8	60695.6	54302.2	36508.6
R	735581	759883	733802	844871	856142	771606	903837
convergence	1	1	1	1	1	1	1
Heritability within experiment 4 550micromol (left)	0.284172	0.305468	0.323978	0.337898	0.348628	0.373152	0.371571
Heritability within experiment 4 550micromol	0.377209	0.401104	0.421531	0.436688	0.448253	0.474308	0.472644
Heritability within experiment 4 550micromol (right)	0.508064	0.532775	0.553421	0.568465	0.579788	0.604822	0.603242
time	14.25	15.25	16.25	17.25	18.25	19.25	20.25

## Sheet: 570nm
	day14.25	day15.25	day16.25	day17.25	day18.25	day19.25	day20.25
	14.25	15.25	16.25	17.25	18.25	19.25	20.25
genotype	537019	642077	718391	839369	859238	856161	1.00117e+06
x_within_image	1.14199e+06	1.01727e+06	955799	847683	748590	728446	702287
y_within_image	2.03738e+06	1.63838e+06	1.39459e+06	1.17463e+06	1.01869e+06	940933	924690
Table.pos	119081	118362	125160	127401	124004	132381	166515
x	34131.8	41274.2	40822.8	47720.7	45306.1	44049	48386.6
y	9450.49	6360.56	6422.03	5653.4	0.0495827	0.0431803	0.401208
Basin	9975.97	9013.41	9787.77	10496.9	8972.62	3219.9	6553.83
Basin:genotype	4177.11	12452.7	21867.4	29417.6	29660.2	26461.5	25018.5
genotype:x_within_image	16305.3	12995	6244.69	1701.14	1520.78	1668.48	12687.9
genotype:y_within_image	78209	84022.7	76439.4	52358.1	36241.9	32413.6	18884.2
R	604507	630072	631204	741875	744858	651876	781457
convergence	1	1	1	1	1	1	1
Heritability within experiment 4 550micromol (left)	0.317759	0.349322	0.374525	0.380334	0.390082	0.415402	0.409599
Heritability within experiment 4 550micromol	0.414703	0.448998	0.475752	0.481841	0.491995	0.518	0.512087
Heritability within experiment 4 550micromol (right)	0.546568	0.580513	0.60619	0.611939	0.621448	0.645375	0.639988
time	14.25	15.25	16.25	17.25	18.25	19.25	20.25

## Sheet: 660nm
	day14.25	day15.25	day16.25	day17.25	day18.25	day19.25	day20.25
	14.25	15.25	16.25	17.25	18.25	19.25	20.25
genotype	119523	131821	148825	163987	156706	146752	159643
x_within_image	233778	223715	218003	208152	187775	185594	176827
y_within_image	519338	500822	490989	468026	432928	422247	425718
Table.pos	43296	43107.8	45004.9	46270.2	43035.7	45295.1	51808.9
x	8985	7918.45	9290.3	9065.98	8933.62	7179.51	8363.66
y	971.155	421.981	551.498	524.277	0.0207892	175.883	0.0339272
Basin	0.00827345	717.482	575.871	421.643	508.761	0.0212478	0.0359849
Basin:genotype	2334.7	1098.69	2467.37	1936.62	579.857	468.292	574.348
genotype:x_within_image	1878.24	2310.86	667.999	1919.81	3221.09	2126	2754.23
genotype:y_within_image	2436.93	2112.91	2155.27	940.329	1424.56	654.224	1079.73
R	81759.2	81743.5	76555.7	81106.5	67878.5	56970.8	63039.1
convergence	1	1	1	1	1	1	1
Heritability within experiment 4 550micromol (left)	0.387063	0.424009	0.461037	0.470088	0.489367	0.502792	0.496115
Heritability within experiment 4 550micromol	0.488858	0.526722	0.563568	0.572414	0.591047	0.603859	0.597504
Heritability within experiment 4 550micromol (right)	0.618521	0.653265	0.685872	0.69353	0.709454	0.720241	0.714906
time	14.25	15.25	16.25	17.25	18.25	19.25	20.25

[truncated: 3 more sheets: 700nm, 750nm, 790nm]
